# Supplementary material for: Bis(3-acetyl­pyridine-κN)diaqua­bis­(seleno­cyanato-κN)cobalt(II)
Source: Acta Crystallogr Sect E Struct Rep Online. 2012 Apr 28;68(Pt 5):m703. doi: 10.1107/S1600536812018387 (PMC3344418; doi:10.1107/S1600536812018387)
Supplement: Supplementary file 1 [file e-68-0m703-sup1.cif]

##############################################################################
#                                                                            #
# This CIF contains the data in a paper accepted for publication in          #
# Acta Crystallographica Section E. It conforms to the requirements of       #
# Notes for Authors for Acta Crystallographica Section E, and has been       #
# peer reviewed under the auspices of the IUCr Commission on Journals.       #
#                                                                            #
# Full details of the Crystallographic Information File format               #
# are given in the paper "The Crystallographic Information File (CIF):       #
# a New Standard Archive File for Crystallography" by S. R. Hall, F. H.      #
# Allen and I. D. Brown [Acta Cryst. (1991), A47, 655-685].                  #
#                                                                            #
# The current version of the core CIF dictionary is obtainable from          #
# ftp://ftp.iucr.org/pub/cif_core.dic.                                       #
#                                                                            #
# Software is freely available for graphical display of the structure(s)     #
# in this CIF. For information consult the CIF software page                 #
# http://www.iucr.org/resources/cif/software.                                #
#                                                                            #
# This file may be used for bona fide research purposes within the           #
# scientific community so long as proper attribution is given to the journal # 
# article from which it was obtained.                                        #
#                                                                            #
##############################################################################
data_I
_audit_creation_method     SHELXL-97
_chemical_name_systematic
;
Bis(3-acetylpyridine-\k<i>N</i>)diaquabis(selenocyanato-\k<i>N</i>)cobalt(II)
;
_chemical_name_common     ?
_chemical_formula_moiety     'C16 H18 Co N4 O4 Se2'
_chemical_formula_sum     'C16 H18 Co N4 O4 Se2'
_chemical_formula_iupac     '[Co (N C Se)2 (C7 H7 N O)2 (H2 O)2]'
_chemical_formula_weight     547.19
_chemical_melting_point     ?
_symmetry_cell_setting     monoclinic
_symmetry_space_group_name_H-M     'C 2/c'
_symmetry_space_group_name_Hall     '-C 2yc'
loop_
    _symmetry_equiv_pos_as_xyz
    'x, y, z'
    '-x, y, -z+1/2'
    'x+1/2, y+1/2, z'
    '-x+1/2, y+1/2, -z+1/2'
    '-x, -y, -z'
    'x, -y, z-1/2'
    '-x+1/2, -y+1/2, -z'
    'x+1/2, -y+1/2, z-1/2'
_cell_length_a     19.1098(6)
_cell_length_b     9.0064(4)
_cell_length_c     14.9734(5)
_cell_angle_alpha     90.00
_cell_angle_beta     128.203(2)
_cell_angle_gamma     90.00
_cell_volume     2025.13(13)
_cell_formula_units_Z     4
_cell_measurement_reflns_used     16689
_cell_measurement_theta_min     2.64
_cell_measurement_theta_max     27.90
_cell_measurement_temperature     293(2)
_exptl_crystal_description     block
_exptl_crystal_colour     pink
_exptl_crystal_size_max     0.35
_exptl_crystal_size_mid     0.27
_exptl_crystal_size_min     0.19
_exptl_crystal_density_diffrn     1.795
_exptl_crystal_density_meas     ?
_exptl_crystal_density_method     'not measured'
_exptl_crystal_F_000     1076
_exptl_absorpt_coefficient_mu     4.471
_exptl_absorpt_correction_type     numerical
_exptl_absorpt_process_details     '(X-SHAPE and X-RED32; Stoe & Cie, 2008)'
_exptl_absorpt_correction_T_min     0.240
_exptl_absorpt_correction_T_max     0.423
_exptl_special_details     ?
_diffrn_ambient_temperature     293(2)
_diffrn_radiation_type     MoK\a
_diffrn_radiation_wavelength     0.71073
_diffrn_radiation_source     'fine-focus sealed tube'
_diffrn_radiation_monochromator     graphite
_diffrn_measurement_device_type     'Stoe IPDS-2'
_diffrn_measurement_method     'omega scans'
_diffrn_detector_area_resol_mean     ?
_diffrn_reflns_number     16689
_diffrn_reflns_av_R_equivalents     0.0283
_diffrn_reflns_av_sigmaI/netI     0.0130
_diffrn_reflns_theta_min     2.64
_diffrn_reflns_theta_max     27.90
_diffrn_reflns_theta_full     27.90
_diffrn_measured_fraction_theta_max     0.993
_diffrn_measured_fraction_theta_full     0.993
_diffrn_reflns_limit_h_min     -25
_diffrn_reflns_limit_h_max     24
_diffrn_reflns_limit_k_min     -11
_diffrn_reflns_limit_k_max     11
_diffrn_reflns_limit_l_min     -19
_diffrn_reflns_limit_l_max     19
_diffrn_standards_number     0
_diffrn_standards_interval_count     ?
_diffrn_standards_interval_time     0
_diffrn_standards_decay_%     0
_refine_special_details
;
 Refinement of F^2^ against ALL reflections.  The weighted R-factor wR and
 goodness of fit S are based on F^2^, conventional R-factors R are based
 on F, with F set to zero for negative F^2^. The threshold expression of
 F^2^ > 2sigma(F^2^) is used only for calculating R-factors(gt) etc. and is
 not relevant to the choice of reflections for refinement.  R-factors based
 on F^2^ are statistically about twice as large as those based on F, and R-
 factors based on ALL data will be even larger.
;
_reflns_number_total     2409
_reflns_number_gt     2260
_reflns_threshold_expression     I>2\s(I)
_refine_ls_structure_factor_coef     Fsqd
_refine_ls_matrix_type     full
_refine_ls_R_factor_all     0.0318
_refine_ls_R_factor_gt     0.0287
_refine_ls_wR_factor_gt     0.0642
_refine_ls_wR_factor_ref     0.0656
_refine_ls_goodness_of_fit_ref     1.116
_refine_ls_restrained_S_all     1.116
_refine_ls_number_reflns     2409
_refine_ls_number_parameters     125
_refine_ls_number_restraints     0
_refine_ls_hydrogen_treatment     constr
_refine_ls_weighting_scheme     calc
_refine_ls_weighting_details
         'calc w=1/[\s^2^(Fo^2^)+(0.0275P)^2^+2.5784P] where P=(Fo^2^+2Fc^2^)/3'
_atom_sites_solution_hydrogens     geom
_atom_sites_solution_primary     direct
_atom_sites_solution_secondary     difmap
_refine_ls_shift/su_max     0.000
_refine_ls_shift/su_mean     0.000
_refine_diff_density_max     0.495
_refine_diff_density_min     -0.448
_refine_ls_extinction_method     none
_refine_ls_extinction_coef     ?
loop_
    _atom_type_symbol
    _atom_type_description
    _atom_type_scat_dispersion_real
    _atom_type_scat_dispersion_imag
    _atom_type_scat_source
    'C' 'C' 0.0033 0.0016
                         'International Tables Vol C Tables 4.2.6.8 and 6.1.1.4'
    'H' 'H' 0.0000 0.0000
                         'International Tables Vol C Tables 4.2.6.8 and 6.1.1.4'
    'N' 'N' 0.0061 0.0033
                         'International Tables Vol C Tables 4.2.6.8 and 6.1.1.4'
    'O' 'O' 0.0106 0.0060
                         'International Tables Vol C Tables 4.2.6.8 and 6.1.1.4'
    'Co' 'Co' 0.3494 0.9721
                         'International Tables Vol C Tables 4.2.6.8 and 6.1.1.4'
    'Se' 'Se' -0.0929 2.2259
                         'International Tables Vol C Tables 4.2.6.8 and 6.1.1.4'
_computing_data_collection     'X-AREA (Stoe & Cie, 2008)'
_computing_cell_refinement     'X-AREA (Stoe & Cie, 2008)'
_computing_data_reduction     'X-AREA (Stoe & Cie, 2008)'
_computing_structure_solution     'SHELXS97 (Sheldrick, 2008)'
_computing_structure_refinement     'SHELXL97 (Sheldrick, 2008)'
_computing_molecular_graphics
;
XP in SHELXTL (Sheldrick, 2008) and DIAMOND (Brandenburg, 2011).
;
_computing_publication_material     'publCIF (Westrip, 2010)'
loop_
    _atom_site_type_symbol
    _atom_site_label
    _atom_site_fract_x
    _atom_site_fract_y
    _atom_site_fract_z
    _atom_site_U_iso_or_equiv
    _atom_site_adp_type
    _atom_site_calc_flag
    _atom_site_refinement_flags
    _atom_site_occupancy
    _atom_site_symmetry_multiplicity
    _atom_site_disorder_assembly
    _atom_site_disorder_group
    Co Co1 0.5000 0.5000 0.0000 0.03364(10) Uani d S 1 2 . .
    Se Se1 0.725951(16) 0.09800(3) 0.20771(2) 0.05020(9) Uani d . 1 1 . .
    C C1 0.65776(13) 0.2600(2) 0.13699(18) 0.0372(4) Uani d . 1 1 . .
    N N1 0.61139(12) 0.3598(2) 0.09124(17) 0.0431(4) Uani d . 1 1 . .
    O O1 0.55451(11) 0.64233(17) 0.14168(13) 0.0450(4) Uani d . 1 1 . .
    H H1O 0.5265 0.7200 0.1249 0.068 Uiso d R 1 1 . .
    H H2O 0.6080 0.6587 0.1792 0.068 Uiso d R 1 1 . .
    N N11 0.43968(12) 0.36819(19) 0.05628(16) 0.0393(4) Uani d . 1 1 . .
    C C11 0.44407(14) 0.2201(2) 0.06235(18) 0.0373(4) Uani d . 1 1 . .
    H H11 0.4741 0.1709 0.0406 0.045 Uiso calc R 1 1 . .
    C C12 0.40582(14) 0.1366(2) 0.09965(17) 0.0370(4) Uani d . 1 1 . .
    C C13 0.36145(18) 0.2091(3) 0.1322(2) 0.0499(6) Uani d . 1 1 . .
    H H13 0.3339 0.1558 0.1560 0.060 Uiso calc R 1 1 . .
    C C14 0.3585(2) 0.3627(3) 0.1289(3) 0.0574(7) Uani d . 1 1 . .
    H H14 0.3303 0.4146 0.1524 0.069 Uiso calc R 1 1 . .
    C C15 0.39775(18) 0.4364(3) 0.0905(2) 0.0497(6) Uani d . 1 1 . .
    H H15 0.3952 0.5395 0.0880 0.060 Uiso calc R 1 1 . .
    C C16 0.41692(16) -0.0284(2) 0.10701(19) 0.0423(5) Uani d . 1 1 . .
    C C17 0.3525(2) -0.1217(3) 0.1065(3) 0.0614(7) Uani d . 1 1 . .
    H H17A 0.2945 -0.1129 0.0342 0.092 Uiso calc R 1 1 . .
    H H17B 0.3500 -0.0890 0.1655 0.092 Uiso calc R 1 1 . .
    H H17C 0.3713 -0.2236 0.1194 0.092 Uiso calc R 1 1 . .
    O O11 0.47857(13) -0.08133(19) 0.11398(17) 0.0558(5) Uani d . 1 1 . .
loop_
    _atom_site_aniso_label
    _atom_site_aniso_U_11
    _atom_site_aniso_U_22
    _atom_site_aniso_U_33
    _atom_site_aniso_U_12
    _atom_site_aniso_U_13
    _atom_site_aniso_U_23
    Co1 0.03083(19) 0.02384(18) 0.0412(2) 0.00276(13) 0.01973(16) 0.00073(14)
    Se1 0.04556(14) 0.04665(15) 0.06007(16) 0.01964(10) 0.03351(12) 0.01574(11)
    C1 0.0309(9) 0.0380(10) 0.0403(11) 0.0027(8) 0.0208(9) -0.0010(8)
    N1 0.0335(9) 0.0369(9) 0.0504(10) 0.0059(7) 0.0217(8) 0.0035(8)
    O1 0.0406(8) 0.0337(8) 0.0491(9) 0.0013(6) 0.0218(7) -0.0061(6)
    N11 0.0400(9) 0.0303(9) 0.0499(10) 0.0021(7) 0.0289(8) 0.0011(7)
    C11 0.0387(10) 0.0302(10) 0.0435(11) 0.0021(8) 0.0258(9) -0.0007(8)
    C12 0.0389(10) 0.0306(10) 0.0382(10) 0.0001(8) 0.0222(9) 0.0004(8)
    C13 0.0598(14) 0.0450(13) 0.0603(14) -0.0013(11) 0.0449(13) -0.0002(11)
    C14 0.0723(18) 0.0462(14) 0.0800(18) 0.0040(13) 0.0603(16) -0.0056(13)
    C15 0.0586(15) 0.0316(11) 0.0690(16) 0.0030(10) 0.0445(14) -0.0046(10)
    C16 0.0500(12) 0.0330(10) 0.0390(10) 0.0001(9) 0.0250(10) 0.0013(8)
    C17 0.0768(19) 0.0403(13) 0.0705(18) -0.0095(13) 0.0473(16) 0.0032(12)
    O11 0.0598(11) 0.0342(8) 0.0701(12) 0.0088(8) 0.0386(10) 0.0034(8)
_geom_special_details
;
 All esds (except the esd in the dihedral angle between two l.s. planes)
 are estimated using the full covariance matrix.  The cell esds are taken
 into account individually in the estimation of esds in distances, angles
 and torsion angles; correlations between esds in cell parameters are only
 used when they are defined by crystal symmetry.  An approximate (isotropic)
 treatment of cell esds is used for estimating esds involving l.s. planes.
;
loop_
    _geom_bond_atom_site_label_1
    _geom_bond_atom_site_label_2
    _geom_bond_site_symmetry_2
    _geom_bond_distance
    _geom_bond_publ_flag
    Co1 N1 5_665 2.0962(18) .
    Co1 N1 . 2.0962(18) .
    Co1 O1 5_665 2.1202(15) .
    Co1 O1 . 2.1202(15) .
    Co1 N11 . 2.1562(19) .
    Co1 N11 5_665 2.1562(19) .
    Se1 C1 . 1.800(2) ?
    C1 N1 . 1.146(3) ?
    O1 H1O . 0.8201 ?
    O1 H2O . 0.8200 ?
    N11 C11 . 1.336(3) ?
    N11 C15 . 1.338(3) ?
    C11 C12 . 1.384(3) ?
    C11 H11 . 0.9300 ?
    C12 C13 . 1.376(3) ?
    C12 C16 . 1.495(3) ?
    C13 C14 . 1.384(4) ?
    C13 H13 . 0.9300 ?
    C14 C15 . 1.367(4) ?
    C14 H14 . 0.9300 ?
    C15 H15 . 0.9300 ?
    C16 O11 . 1.214(3) ?
    C16 C17 . 1.487(4) ?
    C17 H17A . 0.9600 ?
    C17 H17B . 0.9600 ?
    C17 H17C . 0.9600 ?
loop_
    _geom_angle_atom_site_label_1
    _geom_angle_atom_site_label_2
    _geom_angle_atom_site_label_3
    _geom_angle_site_symmetry_1
    _geom_angle_site_symmetry_3
    _geom_angle
    _geom_angle_publ_flag
    N1 Co1 N1 5_665 . 180.00(8) .
    N1 Co1 O1 5_665 5_665 92.26(7) .
    N1 Co1 O1 . 5_665 87.74(7) .
    N1 Co1 O1 5_665 . 87.74(7) .
    N1 Co1 O1 . . 92.26(7) .
    O1 Co1 O1 5_665 . 180.00(9) .
    N1 Co1 N11 5_665 . 90.77(7) .
    N1 Co1 N11 . . 89.23(7) .
    O1 Co1 N11 5_665 . 90.43(7) .
    O1 Co1 N11 . . 89.57(7) .
    N1 Co1 N11 5_665 5_665 89.23(7) .
    N1 Co1 N11 . 5_665 90.77(7) ?
    O1 Co1 N11 5_665 5_665 89.57(7) .
    O1 Co1 N11 . 5_665 90.43(7) .
    N11 Co1 N11 . 5_665 180.00(9) .
    N1 C1 Se1 . . 177.1(2) ?
    C1 N1 Co1 . . 163.86(18) ?
    Co1 O1 H1O . . 112.7 ?
    Co1 O1 H2O . . 115.2 ?
    H1O O1 H2O . . 110.9 ?
    C11 N11 C15 . . 117.4(2) ?
    C11 N11 Co1 . . 123.37(15) ?
    C15 N11 Co1 . . 119.25(15) ?
    N11 C11 C12 . . 122.9(2) ?
    N11 C11 H11 . . 118.6 ?
    C12 C11 H11 . . 118.6 ?
    C13 C12 C11 . . 118.7(2) ?
    C13 C12 C16 . . 122.4(2) ?
    C11 C12 C16 . . 118.9(2) ?
    C12 C13 C14 . . 118.9(2) ?
    C12 C13 H13 . . 120.6 ?
    C14 C13 H13 . . 120.6 ?
    C15 C14 C13 . . 118.6(2) ?
    C15 C14 H14 . . 120.7 ?
    C13 C14 H14 . . 120.7 ?
    N11 C15 C14 . . 123.6(2) ?
    N11 C15 H15 . . 118.2 ?
    C14 C15 H15 . . 118.2 ?
    O11 C16 C17 . . 122.3(2) ?
    O11 C16 C12 . . 118.8(2) ?
    C17 C16 C12 . . 118.8(2) ?
    C16 C17 H17A . . 109.5 ?
    C16 C17 H17B . . 109.5 ?
    H17A C17 H17B . . 109.5 ?
    C16 C17 H17C . . 109.5 ?
    H17A C17 H17C . . 109.5 ?
    H17B C17 H17C . . 109.5 ?
loop_
    _geom_hbond_atom_site_label_D
    _geom_hbond_atom_site_label_H
    _geom_hbond_atom_site_label_A
    _geom_hbond_site_symmetry_A
    _geom_hbond_distance_DH
    _geom_hbond_distance_HA
    _geom_hbond_distance_DA
    _geom_hbond_angle_DHA
    O1 H1O O11 1_565 0.82 1.97 2.780(2) 169.1
    O1 H2O Se1 4_655 0.8200 2.5700 3.338(2) 157.00
data_global
_journal_date_recd_electronic     2012-04-23
_journal_date_accepted     2012-04-24
_journal_name_full     'Acta Crystallographica, Section E'
_journal_year     2012
_journal_volume     68
_journal_issue      5
_journal_page_first     m703
_journal_page_last     m703
_journal_paper_category     QM
_journal_paper_doi     10.1107/S1600536812018387
_journal_coeditor_code     BT5898
_publ_contact_author
;
      Julia Werner
      Institut f\"ur Anorganische Chemie
      Christian-Albrechts-Universit\"at Kiel
      Max-Eyth Strasse 2
      D-24118 Kiel
      Germany
;
_publ_contact_author_email     jwerner@ac.uni-kiel.de
_publ_contact_author_fax     '(+)431-880-1520'
_publ_contact_author_phone     '(+)431-880-5546'
_publ_section_title
;
Bis(3-acetylpyridine-\k<i>N</i>)diaquabis(selenocyanato-\k<i>N</i>)cobalt(II)
;
loop_
    _publ_author_name
    _publ_author_footnote
    _publ_author_address
    'Werner, Julia' .
;
Institut f\"ur Anorganische Chemie
Christian-Albrechts-Universit\"at Kiel
Max-Eyth-Strasse 2
24118 Kiel
Germany
;
    'Boeckmann, Jan' .
;
Institut f\"ur Anorganische Chemie
Christian-Albrechts-Universit\"at Kiel
Max-Eyth-Strasse 2
24118 Kiel
Germany
;
    'Je\&s, Inke' .
;
Institut f\"ur Anorganische Chemie
Christian-Albrechts-Universit\"at Kiel
Max-Eyth-Strasse 2
24118 Kiel
Germany
;
    'N\"ather, Christian' .
;
Institut f\"ur Anorganische Chemie
Christian-Albrechts-Universit\"at Kiel
Max-Eyth-Strasse 2
24118 Kiel
Germany
;
_publ_section_synopsis     .
