# Supplementary material for: Bis(3-acetyl­pyridine-κN)diaqua­bis­(seleno­cyanato-κN)cobalt(II)
Source: Acta Crystallogr Sect E Struct Rep Online. 2012 Apr 28;68(Pt 5):m703. doi: 10.1107/S1600536812018387 (PMC3344418; doi:10.1107/S1600536812018387)
Supplement: Supplementary file 2 [file e-68-0m703-Isup2.hkl]

# 
# h,k,l, Fc-squared, Fo-squared, sigma(Fo-squared) and status flag 
# 
data_I
_shelx_title ' Co(NCSe)2(3-Acetylpyridine)2(h2o)2 in C2/c at RT' 
_shelx_refln_list_code          4 
_shelx_F_calc_maximum      210.20 
_exptl_crystal_F_000      1076.00 
_reflns_d_resolution_high  0.7593 
 
loop_ 
 _symmetry_equiv_pos_as_xyz 
 'x, y, z' 
 '-x, y, -z+1/2' 
 'x+1/2, y+1/2, z' 
 '-x+1/2, y+1/2, -z+1/2' 
 '-x, -y, -z' 
 'x, -y, z-1/2' 
 '-x+1/2, -y+1/2, -z' 
 'x+1/2, -y+1/2, z-1/2' 
 
_cell_length_a    19.1098 
_cell_length_b     9.0064 
_cell_length_c    14.9734 
_cell_angle_alpha  90.000 
_cell_angle_beta  128.203 
_cell_angle_gamma  90.000 
 
_shelx_F_squared_multiplier     1.000 
 
loop_ 
 _refln_index_h 
 _refln_index_k 
 _refln_index_l 
 _refln_F_squared_calc 
 _refln_F_squared_meas 
 _refln_F_squared_sigma 
 _refln_observed_status 
   2   0   0     2565.69     2935.42     34.86 o 
   4   0   0     9985.52    10308.42    161.43 o 
   6   0   0     4726.23     5071.69     26.88 o 
   8   0   0    12249.90    11850.61     49.82 o 
  10   0   0       73.60       81.80     16.68 o 
  12   0   0      259.31      346.80     17.31 o 
  14   0   0     5086.20     5038.96     43.78 o 
  16   0   0      272.59      253.51     18.59 o 
  18   0   0     3552.34     3297.16     70.79 o 
   1   1   0     5140.74     5672.99     87.38 o 
   3   1   0    24012.21    25103.52    144.53 o 
   5   1   0     7277.85     7683.01     36.44 o 
   7   1   0    26843.24    25866.36     99.75 o 
   9   1   0     3525.41     3518.89     27.17 o 
  11   1   0    12305.38    11760.79    106.30 o 
  13   1   0     1530.80     1559.87     14.57 o 
  15   1   0     4261.45     4396.49     49.73 o 
  17   1   0      464.82      433.97     13.38 o 
  19   1   0      896.94      864.01     15.92 o 
   0   2   0    13910.79    14150.64    106.42 o 
   2   2   0     1843.35     2224.77     21.07 o 
   4   2   0    28429.44    29254.02    245.15 o 
   6   2   0      277.17      283.24     12.51 o 
   8   2   0     5787.05     5778.08     36.27 o 
  10   2   0    10741.63    11051.67     78.50 o 
  12   2   0     1004.83     1053.56     13.08 o 
  14   2   0     1790.54     1784.65     18.38 o 
  16   2   0        7.26       24.42     12.44 o 
  18   2   0      435.03      414.00     14.45 o 
   1   3   0     1040.65     1167.61     16.88 o 
   3   3   0     1350.50     1411.02     16.52 o 
   5   3   0    12916.11    12851.75     96.98 o 
   7   3   0     4335.91     4488.15     50.67 o 
   9   3   0     9238.51     9457.82    100.63 o 
  11   3   0      548.06      543.69     12.88 o 
  13   3   0     3416.78     3503.74     22.89 o 
  15   3   0        0.23       17.60     11.90 o 
  17   3   0      487.24      506.50     14.46 o 
  19   3   0        0.23        1.08     13.95 o 
   0   4   0    29171.11    30986.95    666.05 o 
   2   4   0    23430.94    22649.41    169.17 o 
   4   4   0      238.53      403.75     84.64 o 
   6   4   0    24072.17    23933.32    201.51 o 
   8   4   0       30.21       42.51     12.67 o 
  10   4   0     3754.83     3762.58     39.33 o 
  12   4   0     2619.59     2628.26     29.05 o 
  14   4   0      400.21      385.37     14.02 o 
  16   4   0     1024.21     1016.35     15.64 o 
  18   4   0       53.82       55.62     14.64 o 
   1   5   0     3717.28     3192.58     25.68 o 
   3   5   0      185.41      209.27     12.68 o 
   5   5   0    31832.70    30707.94    244.25 o 
   7   5   0      456.81      473.23     25.23 o 
   9   5   0    19659.27    19215.37    207.70 o 
  11   5   0      711.75      771.67     15.02 o 
  13   5   0     6863.71     6846.73    123.41 o 
  15   5   0      571.62      626.86     18.35 o 
  17   5   0      633.12      684.64     14.54 o 
   0   6   0     2749.99     2687.48     22.45 o 
   2   6   0    21276.94    21291.28    159.36 o 
   4   6   0     1389.33     1325.34     14.58 o 
   6   6   0     3179.41     3188.28     36.14 o 
   8   6   0      229.03      275.11     11.80 o 
  10   6   0      761.54      773.43     15.28 o 
  12   6   0     2082.87     2191.07     31.53 o 
  14   6   0       27.96       37.64     17.77 o 
  16   6   0     2457.95     2260.38     60.62 o 
   1   7   0    10224.68    10356.52     75.34 o 
   3   7   0     1918.05     1880.34     23.31 o 
   5   7   0     6477.84     6325.19     39.00 o 
   7   7   0        2.34       14.45     11.27 o 
   9   7   0     1724.45     1682.83     21.22 o 
  11   7   0      380.25      385.42     13.46 o 
  13   7   0      477.27      494.77     17.06 o 
  15   7   0      943.71      892.62     17.90 o 
   0   8   0     7939.89     7814.51     36.88 o 
   2   8   0      582.62      610.41     12.43 o 
   4   8   0     1152.05     1192.53     17.49 o 
   6   8   0       29.16       51.02     11.78 o 
   8   8   0     1521.69     1490.28     12.85 o 
  10   8   0      168.59      186.67     11.66 o 
  12   8   0     1293.13     1254.23     23.48 o 
  14   8   0       81.38       83.06     13.71 o 
   1   9   0      175.77      244.48     12.10 o 
   3   9   0     2311.74     2357.88     21.62 o 
   5   9   0      403.49      382.51     11.57 o 
   7   9   0     2787.63     2818.01     20.04 o 
   9   9   0       17.16       35.38     11.92 o 
  11   9   0     2327.22     2304.35     43.94 o 
   0  10   0     2156.19     2264.19     44.05 o 
   2  10   0      410.29      412.35     12.18 o 
   4  10   0     4856.87     4823.96     39.57 o 
   6  10   0       91.33      130.20     11.20 o 
   8  10   0     1264.11     1213.54     22.77 o 
  10  10   0      126.74      140.23     12.29 o 
   1  11   0       29.89       40.82     11.51 o 
   3  11   0     1004.20     1016.00     20.67 o 
   5  11   0       14.69       44.83     11.27 o 
   7  11   0     1357.95     1287.38     36.47 o 
 -19   1   1       71.37      116.48     13.66 o 
 -17   1   1      524.16      559.63     13.43 o 
 -15   1   1     2579.43     2653.89     28.45 o 
 -13   1   1      997.69      996.94     13.83 o 
 -11   1   1     7505.84     7449.37     73.46 o 
  -9   1   1     4097.45     4025.92     28.66 o 
  -7   1   1      657.46      615.84     14.74 o 
  -5   1   1     8958.75     9364.53     73.40 o 
  -3   1   1      613.14      783.18     23.17 o 
  -1   1   1     2861.35     3183.56     27.11 o 
   1   1   1     4850.67     5381.89     57.33 o 
   5   1   1      278.14      454.38     12.58 o 
   7   1   1     6080.26     5727.66     30.40 o 
   9   1   1     6869.40     6888.50     29.83 o 
  11   1   1     1025.32     1073.44     13.41 o 
  13   1   1     3509.32     3671.87     26.72 o 
  15   1   1      202.50      229.00     14.29 o 
  17   1   1       24.41       52.87     12.72 o 
 -20   2   1      435.90      413.34     15.83 o 
 -18   2   1      559.37      519.55     13.93 o 
 -16   2   1      882.05      806.82     20.45 o 
 -14   2   1      427.39      382.44     12.91 o 
 -12   2   1      847.98      955.91     14.29 o 
 -10   2   1     2071.08     2134.78     21.67 o 
  -8   2   1       63.13       88.86     12.71 o 
  -4   2   1    33889.20    36045.71    667.73 o 
   0   2   1    22694.43    24330.43    173.21 o 
   2   2   1    12742.18    13743.07    121.20 o 
   4   2   1    30395.03    31387.43    282.67 o 
   6   2   1     1634.95     1575.01     15.66 o 
   8   2   1      619.45      695.69     12.24 o 
  10   2   1       22.37       60.41     11.55 o 
  12   2   1     2738.43     2620.90     13.81 o 
  14   2   1     1070.08     1080.16     14.45 o 
  16   2   1      587.03      612.64     13.55 o 
  18   2   1      859.34      798.05     15.42 o 
 -19   3   1      238.53      286.80     13.85 o 
 -17   3   1      620.08      692.48     13.96 o 
 -15   3   1     2761.31     2816.86     50.47 o 
 -13   3   1     4263.33     4255.68     42.12 o 
 -11   3   1     9785.35     9268.88     97.13 o 
  -9   3   1    13246.89    12779.17    126.13 o 
  -7   3   1    20394.37    20195.40    262.60 o 
  -5   3   1     1391.96     1212.78     15.36 o 
  -3   3   1     1997.38     2120.02     22.47 o 
  -1   3   1     4571.14     4716.60     33.00 o 
   1   3   1      950.79      972.51     15.35 o 
   3   3   1    16166.73    16160.49    143.32 o 
   5   3   1    11747.87    10949.90     82.66 o 
   7   3   1    16463.37    15917.32    101.97 o 
   9   3   1    19223.33    19023.07    183.42 o 
  11   3   1     2447.27     2495.11     29.54 o 
  13   3   1     1090.44     1156.22     25.13 o 
  15   3   1      550.37      603.70     12.43 o 
  17   3   1      220.77      234.32     13.35 o 
 -18   4   1      660.54      633.24     15.72 o 
 -16   4   1      733.35      721.93     20.76 o 
 -14   4   1      161.93      186.40     14.34 o 
 -12   4   1      840.12      765.13     14.23 o 
 -10   4   1      206.47      261.16     13.28 o 
  -8   4   1     1236.72     1252.70     23.34 o 
  -6   4   1     3093.38     2957.15     18.46 o 
  -4   4   1     4092.49     3745.41     26.35 o 
  -2   4   1    42829.95    42659.76    316.10 o 
   0   4   1     1139.68      969.32     14.72 o 
   2   4   1     3995.16     3652.28     35.07 o 
   4   4   1     4972.45     4905.74     35.68 o 
   6   4   1      288.61      281.30     11.41 o 
   8   4   1       94.78      130.70     11.93 o 
  10   4   1     1164.50     1202.18     27.95 o 
  12   4   1      450.01      439.61     12.16 o 
  14   4   1     1434.10     1374.79     31.48 o 
  16   4   1      520.05      483.15     24.33 o 
 -17   5   1       51.86       71.49     14.89 o 
 -15   5   1       12.31       44.94     14.00 o 
 -13   5   1       47.97       36.45     13.95 o 
 -11   5   1        0.85       22.04     13.05 o 
  -9   5   1       38.58       60.20     12.87 o 
  -7   5   1     2325.07     2215.22     24.64 o 
  -5   5   1        8.21       47.06     12.72 o 
  -3   5   1     1629.37     1709.19     19.05 o 
  -1   5   1      421.47      570.53     13.43 o 
   1   5   1      358.02      386.64     12.85 o 
   3   5   1        5.18       23.52     11.99 o 
   5   5   1     2486.25     2483.21     22.02 o 
   7   5   1       91.36       99.59     11.70 o 
   9   5   1      473.72      527.66     14.39 o 
  11   5   1      772.36      765.91     20.29 o 
  13   5   1       98.02      144.77     13.35 o 
  15   5   1      399.03      422.34     14.75 o 
  17   5   1       75.74       91.84     13.95 o 
 -16   6   1       11.50       18.34     14.58 o 
 -14   6   1       17.91       38.92     14.94 o 
 -12   6   1     4718.27     4654.54     86.22 o 
 -10   6   1      162.30      167.13     13.29 o 
  -8   6   1      220.89      216.20     11.98 o 
  -6   6   1     8794.75     8612.31     82.86 o 
  -4   6   1     5254.55     5027.54     53.57 o 
  -2   6   1     4218.91     4333.24     31.65 o 
   0   6   1     2996.86     2887.51     25.60 o 
   2   6   1      767.55      758.47     12.28 o 
   4   6   1     3570.49     3619.56     25.77 o 
   6   6   1      867.60      902.50     12.39 o 
   8   6   1     1975.50     2008.50     36.29 o 
  10   6   1       55.52       80.99     17.22 o 
  12   6   1      325.44      330.12     13.18 o 
  14   6   1      212.15      170.87     13.80 o 
  16   6   1      175.75      160.60     14.09 o 
 -15   7   1     1432.97     1364.90     26.58 o 
 -13   7   1     1868.00     1954.21     24.36 o 
 -11   7   1     2713.54     2884.10     47.67 o 
  -9   7   1      982.47     1027.13     13.06 o 
  -7   7   1     3570.34     3556.10     36.54 o 
  -5   7   1     1803.52     1806.41     29.16 o 
  -3   7   1      108.21      139.06     11.83 o 
  -1   7   1      110.57      151.19     14.53 o 
   1   7   1     1819.40     1855.88     13.36 o 
   3   7   1     3726.41     3669.95     29.53 o 
   5   7   1     1261.34     1255.95     16.27 o 
   7   7   1     3363.63     3441.82     32.23 o 
   9   7   1     4166.11     4246.15     78.52 o 
  11   7   1     1362.04     1452.02     21.93 o 
  13   7   1     1615.70     1678.26     32.82 o 
  15   7   1      289.64      283.13     16.08 o 
 -14   8   1      109.58      110.42     14.23 o 
 -12   8   1      504.21      531.13     20.35 o 
 -10   8   1      439.95      482.74     12.22 o 
  -8   8   1     1666.78     1658.60     16.92 o 
  -6   8   1     2147.02     2043.03     22.68 o 
  -4   8   1     3922.74     4083.68     57.65 o 
  -2   8   1     4094.19     4304.23     27.89 o 
   0   8   1     4583.74     4522.83     24.18 o 
   2   8   1     5650.16     5449.99     36.25 o 
   4   8   1      322.48      338.01     11.78 o 
   6   8   1     1149.68     1156.41     12.49 o 
   8   8   1        5.92       16.82     11.91 o 
  10   8   1      543.48      585.22     15.42 o 
  12   8   1       42.64       66.43     12.29 o 
 -13   9   1      411.39      358.98     13.55 o 
 -11   9   1      858.69      847.66     14.21 o 
  -9   9   1      527.87      551.85     12.15 o 
  -7   9   1     3036.60     3016.45     29.88 o 
  -5   9   1       10.37       35.91     11.49 o 
  -3   9   1      182.21      168.76     11.83 o 
  -1   9   1       24.73       34.74     13.88 o 
   1   9   1      129.30      161.81     11.52 o 
   3   9   1      479.06      501.14     11.79 o 
   5   9   1     2506.91     2558.34     21.45 o 
   7   9   1      694.37      732.72     14.39 o 
   9   9   1      488.47      469.04     12.32 o 
  11   9   1      355.74      322.38     12.95 o 
 -10  10   1       20.62       21.90     12.99 o 
  -8  10   1       26.58       62.14     12.59 o 
  -6  10   1       66.68       69.77     11.45 o 
  -4  10   1       43.36       32.51     11.93 o 
  -2  10   1      252.10      245.33     12.50 o 
   0  10   1        8.18       25.22     11.09 o 
   2  10   1       31.01       46.74     11.54 o 
   4  10   1      141.30      164.19     11.36 o 
   6  10   1       73.26       82.48     11.31 o 
   8  10   1      271.98      290.85     11.84 o 
  -7  11   1       16.18       51.44     11.52 o 
  -5  11   1       49.65       59.66     11.48 o 
  -3  11   1       32.97       56.06     12.16 o 
  -1  11   1       11.35       29.22     11.77 o 
   1  11   1        9.12       26.00     15.28 o 
   3  11   1       18.81       24.11     11.17 o 
   5  11   1       88.50       88.28     11.37 o 
 -20   0   2     3331.56     3025.96     96.03 o 
 -18   0   2        5.55       27.42     19.17 o 
 -16   0   2      680.31      586.95     19.07 o 
 -14   0   2      215.72      284.23     17.97 o 
 -12   0   2      149.57      171.97     19.00 o 
 -10   0   2    17572.20    16836.96    310.22 o 
  -8   0   2     8488.02     8317.31     37.08 o 
   0   0   2      240.42      295.37     16.91 o 
   4   0   2      622.90      727.48     16.78 o 
   6   0   2     1403.02     1387.09     16.61 o 
   8   0   2     4006.48     3657.75     37.51 o 
  10   0   2       41.99       89.24     15.81 o 
  12   0   2     6325.94     6470.37     71.52 o 
  14   0   2       96.34      130.89     16.51 o 
  16   0   2     4950.26     4763.46     27.98 o 
  18   0   2       17.18       54.22     18.48 o 
 -21   1   2      471.77      517.05     28.60 o 
 -19   1   2        2.54       27.99     14.00 o 
 -17   1   2     4865.71     4808.15     62.72 o 
 -15   1   2      297.08      290.74     13.32 o 
 -13   1   2    16493.36    15778.72    216.70 o 
 -11   1   2     1101.78     1024.35     14.57 o 
  -9   1   2    31964.90    29789.07    392.93 o 
  -7   1   2      222.08      215.48     16.32 o 
  -5   1   2    22051.19    23235.51    309.69 o 
  -3   1   2    38807.42    41589.10    432.29 o 
  -1   1   2     8150.07     8779.06     37.86 o 
   1   1   2    26684.34    27454.34    133.63 o 
   3   1   2    16588.75    17392.27     82.07 o 
   5   1   2    24581.12    23800.85     86.98 o 
   7   1   2     4001.91     3824.41     16.79 o 
   9   1   2    15025.33    15102.87     73.75 o 
  11   1   2      370.57      419.34     11.27 o 
  13   1   2     1955.98     2046.11     22.45 o 
  15   1   2       77.27       74.69     11.26 o 
  17   1   2      353.76      389.21     13.10 o 
 -20   2   2      465.32      438.69     15.18 o 
 -18   2   2       67.81       87.85     14.48 o 
 -16   2   2     1444.04     1387.83     21.50 o 
 -14   2   2        3.61       34.36     13.82 o 
 -12   2   2     1090.69     1007.04     15.08 o 
 -10   2   2     8589.91     8519.66    112.34 o 
  -8   2   2     2853.55     3272.26     32.55 o 
  -6   2   2    17558.85    17020.77    129.87 o 
  -4   2   2      612.84      543.03     17.73 o 
  -2   2   2     9919.47    10376.92     46.01 o 
   0   2   2      925.70     1111.16     14.90 o 
   2   2   2    22964.31    22494.64    185.00 o 
   4   2   2     4124.03     4243.86     35.16 o 
   6   2   2     3878.43     3807.49     20.23 o 
   8   2   2     5435.80     5292.83     37.04 o 
  10   2   2      268.55      309.60     11.59 o 
  12   2   2     4514.57     4547.16     38.28 o 
  14   2   2      454.97      458.30     11.95 o 
  16   2   2      684.37      694.42     12.75 o 
 -19   3   2     1040.84     1067.31     37.27 o 
 -17   3   2      255.29      259.97     14.27 o 
 -15   3   2     3677.72     3814.76     20.37 o 
 -13   3   2      300.06      293.42     14.31 o 
 -11   3   2     3022.66     3131.88     22.71 o 
  -9   3   2      881.04      857.14     16.04 o 
  -7   3   2     8762.67     9115.36     80.59 o 
  -5   3   2     7459.13     8013.53     59.46 o 
  -3   3   2       34.92       44.50     14.17 o 
  -1   3   2     1799.92     1769.81     18.03 o 
   1   3   2    12062.62    12494.73    119.30 o 
   3   3   2    24874.70    25276.02    220.09 o 
   5   3   2     1063.83     1064.06     12.27 o 
   7   3   2     6172.95     6262.37     34.13 o 
   9   3   2      343.56      376.57     11.48 o 
  11   3   2     4088.75     4300.69     29.12 o 
  13   3   2       43.94       49.59     11.91 o 
  15   3   2      509.05      536.72     13.38 o 
  17   3   2       13.87       18.98     12.50 o 
 -20   4   2        0.48      -19.27     19.27 o 
 -18   4   2      405.09      397.77     14.53 o 
 -16   4   2     1159.75     1187.25     18.97 o 
 -14   4   2     2169.24     2116.69     21.26 o 
 -12   4   2     4263.67     4390.87     59.04 o 
 -10   4   2      194.99      203.41     14.29 o 
  -8   4   2    30615.02    30816.66    443.40 o 
  -6   4   2     3357.60     3473.63     68.39 o 
  -4   4   2    24975.91    24877.86    179.54 o 
  -2   4   2     1381.26     1354.65     15.14 o 
   0   4   2    25323.07    24648.83    209.79 o 
   2   4   2     1436.25     1636.69     16.09 o 
   4   4   2    27121.38    26921.37    218.99 o 
   6   4   2     1618.67     1619.61     16.58 o 
   8   4   2      285.66      314.31     13.59 o 
  10   4   2     2295.88     2261.58     23.01 o 
  12   4   2       32.08       45.30     11.73 o 
  14   4   2      853.25      887.64     15.33 o 
  16   4   2      117.15      133.22     13.34 o 
 -19   5   2     1098.66     1047.00     40.23 o 
 -17   5   2      467.63      501.77     14.34 o 
 -15   5   2     5336.87     5422.22     44.28 o 
 -13   5   2     2513.52     2600.82     27.16 o 
 -11   5   2    10223.20    10147.85    101.87 o 
  -9   5   2      912.08      834.90     14.30 o 
  -7   5   2    13281.50    12947.42    181.24 o 
  -5   5   2     1027.59     1107.48     22.96 o 
  -3   5   2     3405.57     3399.15     31.53 o 
  -1   5   2    12810.34    12358.96     90.12 o 
   1   5   2     2533.61     2704.27     25.52 o 
   3   5   2    19409.52    18299.88    185.15 o 
   5   5   2     1632.07     1619.63     26.78 o 
   7   5   2    21601.10    21455.01    206.22 o 
   9   5   2      528.04      543.58     15.83 o 
  11   5   2     8152.88     8106.84     56.90 o 
  13   5   2       19.08       18.22     12.38 o 
  15   5   2      705.11      724.65     19.48 o 
 -18   6   2     1648.00     1452.01     29.90 o 
 -16   6   2       55.26       70.62     13.52 o 
 -14   6   2      846.63      844.17     16.10 o 
 -12   6   2     2826.46     2872.85     30.13 o 
 -10   6   2      827.08      859.36     17.51 o 
  -8   6   2    10648.60    10439.20    110.69 o 
  -6   6   2      198.42      211.77     13.51 o 
  -4   6   2    29253.00    29091.40    208.82 o 
  -2   6   2     1406.86     1291.95     13.68 o 
   0   6   2    17594.22    17083.01     99.04 o 
   2   6   2      223.81      243.65     11.84 o 
   4   6   2     1763.73     1746.03     24.25 o 
   6   6   2      704.84      766.61     12.89 o 
   8   6   2      109.08      129.18     11.91 o 
  10   6   2     2390.35     2449.44     22.15 o 
  12   6   2      311.08      330.60     12.85 o 
  14   6   2     2782.30     2695.13     30.52 o 
 -17   7   2       72.02       96.45     15.44 o 
 -15   7   2      792.95      731.96     17.07 o 
 -13   7   2      144.58      165.42     13.29 o 
 -11   7   2     3862.68     3761.66     43.84 o 
  -9   7   2     1211.02     1195.05     19.55 o 
  -7   7   2      795.21      817.37     16.73 o 
  -5   7   2     1079.92     1096.46     14.06 o 
  -3   7   2     5212.13     5206.23     42.08 o 
  -1   7   2     5914.73     5880.39     49.07 o 
   1   7   2      301.10      344.55     12.33 o 
   3   7   2     4342.42     4308.14     38.88 o 
   5   7   2        1.72       28.67     11.12 o 
   7   7   2     5580.92     5536.12     72.78 o 
   9   7   2      590.88      634.01     12.82 o 
  11   7   2      143.48      143.64     12.62 o 
  13   7   2      213.44      264.50     13.44 o 
 -16   8   2        0.81       37.77     21.21 o 
 -14   8   2     1572.85     1530.67     16.69 o 
 -12   8   2      103.48      141.03     13.17 o 
 -10   8   2     2801.30     2750.63     28.76 o 
  -8   8   2      107.80      120.71     11.41 o 
  -6   8   2     2303.19     2251.47     38.43 o 
  -4   8   2      476.41      484.73     12.28 o 
  -2   8   2     3687.49     3790.03     30.46 o 
   0   8   2      788.54      802.30     13.73 o 
   2   8   2     2688.96     2543.35     25.80 o 
   4   8   2       52.95       88.05     12.28 o 
   6   8   2     1981.61     2028.27     22.58 o 
   8   8   2        0.13       14.24     11.81 o 
  10   8   2      675.96      646.45     13.53 o 
  12   8   2       12.40       17.15     12.94 o 
 -13   9   2     1629.19     1659.39     29.43 o 
 -11   9   2       11.81       16.94     12.62 o 
  -9   9   2     2181.48     2204.61     25.49 o 
  -7   9   2      293.81      307.58     11.43 o 
  -5   9   2      675.75      682.86     11.78 o 
  -3   9   2     2161.02     2149.48     14.82 o 
  -1   9   2      642.49      655.01     12.18 o 
   1   9   2     1038.83     1203.38     12.13 o 
   3   9   2       38.37       65.14     10.83 o 
   5   9   2     4240.22     4240.80     26.30 o 
   7   9   2       31.58       72.25     11.35 o 
   9   9   2     1972.12     1867.58     17.60 o 
  11   9   2       25.02       31.85     12.92 o 
 -12  10   2      122.39      155.12     26.58 o 
 -10  10   2      901.34      892.04     20.53 o 
  -8  10   2      463.22      513.77     16.02 o 
  -6  10   2     3451.62     3511.03     37.04 o 
  -4  10   2      120.05      139.48     10.91 o 
  -2  10   2     3299.59     3308.98     33.80 o 
   0  10   2      191.21      201.76     11.46 o 
   2  10   2     3085.68     3165.56     30.09 o 
   4  10   2       88.49      131.95     11.56 o 
   6  10   2     1111.34     1080.21     18.45 o 
   8  10   2      816.82      806.55     16.85 o 
  -7  11   2       56.80       73.90     11.45 o 
  -5  11   2      809.04      743.99     13.60 o 
  -3  11   2      120.91      130.11     11.39 o 
  -1  11   2        3.07       13.31     12.23 o 
   1  11   2     2094.90     2049.77     22.13 o 
   3  11   2       40.34       41.00     11.62 o 
   5  11   2     1646.12     1584.60     42.54 o 
 -21   1   3       29.83       43.89     15.26 o 
 -19   1   3     1743.27     1817.44     41.52 o 
 -17   1   3     1005.67     1029.80     24.71 o 
 -15   1   3     2640.87     2588.50     27.01 o 
 -13   1   3     1697.59     1539.86     23.55 o 
 -11   1   3     2176.87     2105.47     18.05 o 
  -9   1   3     2397.21     2281.54     19.72 o 
  -7   1   3      836.07      820.42     18.25 o 
  -5   1   3     5867.12     6259.33     40.40 o 
  -3   1   3    14168.73    15241.24    119.99 o 
  -1   1   3    24159.21    25588.91    145.80 o 
   1   1   3      138.14      100.32     10.38 o 
   3   1   3     4461.88     4391.84     25.23 o 
   5   1   3    16611.48    16965.50     90.90 o 
   7   1   3     2286.27     2255.64     14.86 o 
   9   1   3     2126.93     2164.23     16.11 o 
  11   1   3      941.10     1012.93     11.37 o 
  13   1   3      431.59      478.49     11.47 o 
  15   1   3        2.11        2.26     11.37 o 
  17   1   3       44.84       54.98     13.49 o 
 -20   2   3      395.50      403.32     18.47 o 
 -18   2   3      358.07      325.83     15.32 o 
 -16   2   3        0.51       28.83     14.79 o 
 -14   2   3      495.15      532.11     15.71 o 
 -12   2   3     3862.95     3881.23     56.01 o 
 -10   2   3    12745.93    13177.64    169.37 o 
  -8   2   3    20337.03    20523.71    132.04 o 
  -6   2   3    32437.36    32779.64    344.72 o 
  -4   2   3    13422.48    14423.07     49.82 o 
  -2   2   3    39407.75    39838.04     93.03 o 
   2   2   3     1040.51     1003.16     11.43 o 
   4   2   3      433.48      462.46     19.14 o 
   6   2   3     1380.98     1509.41     12.00 o 
   8   2   3       13.63       32.35     10.15 o 
  10   2   3     2451.43     2442.87     17.27 o 
  12   2   3     2618.12     2653.04     28.78 o 
  14   2   3      936.27      977.48     12.54 o 
  16   2   3      579.92      553.00     14.79 o 
 -21   3   3      365.68      366.49     16.52 o 
 -19   3   3     1335.97     1341.86     23.55 o 
 -17   3   3     1009.58     1097.04     22.95 o 
 -15   3   3     5030.49     4927.98     55.08 o 
 -13   3   3     8952.13     8718.22     81.38 o 
 -11   3   3    16235.46    15938.69    211.49 o 
  -9   3   3      694.49      555.74     16.60 o 
  -7   3   3      142.99      130.21     14.90 o 
  -5   3   3     2096.89     2333.42     18.28 o 
  -3   3   3     7041.10     7283.01     37.42 o 
  -1   3   3     4388.28     4467.13     38.56 o 
   1   3   3    21769.58    21261.35    107.73 o 
   3   3   3    14261.01    13675.21    127.33 o 
   5   3   3    26231.68    25674.78    155.61 o 
   7   3   3     6791.10     6447.52     30.67 o 
   9   3   3     2172.59     2189.93     18.26 o 
  11   3   3     1031.73     1079.11     12.13 o 
  13   3   3      522.52      543.22     14.64 o 
  15   3   3       23.19       18.81     12.23 o 
 -20   4   3      222.59      204.85     14.73 o 
 -18   4   3      307.64      311.74     23.66 o 
 -16   4   3      579.18      564.25     15.35 o 
 -14   4   3       88.38      116.11     14.38 o 
 -12   4   3      219.89      212.65     18.55 o 
 -10   4   3     2144.35     2083.39     35.28 o 
  -8   4   3     3962.71     3815.79     29.68 o 
  -6   4   3     7501.03     7283.65     45.89 o 
  -4   4   3    13541.09    13322.87     78.67 o 
  -2   4   3     3260.03     3069.54     19.29 o 
   0   4   3    17020.79    17168.97    119.79 o 
   2   4   3      623.04      709.34     11.65 o 
   4   4   3       42.29       84.35     10.19 o 
   6   4   3       59.14      123.37     37.73 o 
   8   4   3     1412.87     1403.93     12.45 o 
  10   4   3     1617.86     1649.30     14.01 o 
  12   4   3      739.82      725.49     13.52 o 
  14   4   3      852.00      862.16     13.37 o 
  16   4   3      176.40      157.52     31.38 o 
 -19   5   3        0.73       13.80     14.46 o 
 -17   5   3        2.66       21.59     14.14 o 
 -15   5   3      150.05      149.51     15.09 o 
 -13   5   3      107.39      120.66     15.44 o 
 -11   5   3      108.36      147.64     14.05 o 
  -9   5   3     1187.97     1216.75     16.13 o 
  -7   5   3     1745.06     1852.60     23.31 o 
  -5   5   3      482.73      516.61     14.50 o 
  -3   5   3      219.28      275.57     13.39 o 
  -1   5   3       49.04       29.94     12.20 o 
   1   5   3     3986.41     4167.23     48.13 o 
   3   5   3      275.03      284.15     12.13 o 
   5   5   3        9.60       28.05     10.64 o 
   7   5   3       66.85       71.81     11.09 o 
   9   5   3      146.29      127.72     11.58 o 
  11   5   3      298.03      320.11     13.31 o 
  13   5   3      208.75      226.27     12.69 o 
  15   5   3      189.76      165.04     12.50 o 
 -18   6   3        4.39       37.25     17.08 o 
 -16   6   3      653.66      643.20     16.13 o 
 -14   6   3      195.34      219.84     15.71 o 
 -12   6   3      581.14      664.54     27.43 o 
 -10   6   3     7496.24     7724.88     68.29 o 
  -8   6   3      922.49      973.88     14.26 o 
  -6   6   3      753.96      783.22     13.77 o 
  -4   6   3     3604.59     3432.67     19.43 o 
  -2   6   3     4687.34     4378.79     35.51 o 
   0   6   3     4613.42     4619.75     43.07 o 
   2   6   3      660.66      592.01     12.27 o 
   4   6   3       51.46       53.82     11.75 o 
   6   6   3       61.31       58.28     10.97 o 
   8   6   3      467.40      428.86     13.09 o 
  10   6   3       50.43       61.71     12.10 o 
  12   6   3      707.11      700.63     12.40 o 
  14   6   3      188.06      208.92     13.11 o 
 -17   7   3     1120.21     1061.93     25.27 o 
 -15   7   3     1712.04     1801.87     17.28 o 
 -13   7   3     1578.67     1620.76     25.70 o 
 -11   7   3     1199.41     1200.85     14.51 o 
  -9   7   3      791.26      820.28     13.91 o 
  -7   7   3       63.50       73.61     11.74 o 
  -5   7   3      255.26      264.99     12.76 o 
  -3   7   3      659.10      693.39     13.85 o 
  -1   7   3     4050.94     4133.45     46.87 o 
   1   7   3     3404.29     3406.52     33.63 o 
   3   7   3     3863.89     3882.28     31.07 o 
   5   7   3     4007.47     4089.23     34.67 o 
   7   7   3     1391.64     1387.14     24.03 o 
   9   7   3     2455.51     2504.56     45.15 o 
  11   7   3     1113.62     1110.81     20.56 o 
  13   7   3      102.80      117.31     12.51 o 
 -16   8   3      137.27      133.56     15.91 o 
 -14   8   3      204.08      214.54     14.39 o 
 -12   8   3      151.63      180.91     12.27 o 
 -10   8   3     1527.50     1544.96     14.95 o 
  -8   8   3     3484.39     3545.27     38.70 o 
  -6   8   3     3267.56     3304.99     38.05 o 
  -4   8   3     6064.34     6041.73     62.64 o 
  -2   8   3     2537.10     2565.28     22.18 o 
   0   8   3     1287.01     1284.38     12.97 o 
   2   8   3     1188.19     1165.97     16.00 o 
   4   8   3      393.67      370.24     12.04 o 
   6   8   3      684.42      737.00     12.05 o 
   8   8   3      374.27      408.69     12.48 o 
  10   8   3      903.63      936.53     20.51 o 
 -13   9   3      605.19      590.86     13.60 o 
 -11   9   3      854.97      851.58     15.22 o 
  -9   9   3      753.51      790.63     18.74 o 
  -7   9   3      232.63      239.88     12.47 o 
  -5   9   3       49.38       75.25     12.09 o 
  -3   9   3      161.38      161.10     11.33 o 
  -1   9   3       99.33      140.69     13.61 o 
   1   9   3     1621.32     1614.20     17.72 o 
   3   9   3      949.70     1021.41     13.63 o 
   5   9   3     1295.09     1298.25     26.75 o 
   7   9   3      196.80      214.59     11.54 o 
   9   9   3      208.93      188.68     12.13 o 
 -12  10   3      284.33      280.63     13.57 o 
 -10  10   3       65.15       81.62     12.39 o 
  -8  10   3        0.82       11.85     10.97 o 
  -6  10   3       34.67       70.07     11.93 o 
  -4  10   3      243.31      280.31     11.75 o 
  -2  10   3       16.75       42.88     13.70 o 
   0  10   3        0.69      -12.56     12.56 o 
   2  10   3      221.80      216.41     12.04 o 
   4  10   3       36.34       36.24     12.15 o 
   6  10   3      183.01      192.31     11.61 o 
  -9  11   3       60.96       52.34     13.67 o 
  -7  11   3        4.78       49.08     12.52 o 
  -5  11   3      347.41      359.72     12.25 o 
  -3  11   3       78.18       80.99     11.37 o 
  -1  11   3       13.08       19.40     12.05 o 
   1  11   3       77.07       91.14     11.95 o 
   3  11   3      170.61      193.59     11.62 o 
 -22   0   4      604.55      559.17     27.04 o 
 -20   0   4      126.73      110.71     22.25 o 
 -18   0   4     1431.49     1316.59     21.80 o 
 -16   0   4     5225.60     5503.94     57.46 o 
 -14   0   4      102.96      152.34     19.39 o 
 -12   0   4    28036.68    27286.24    921.03 o 
 -10   0   4      175.34      150.98     21.36 o 
   0   0   4    12416.69    14058.75     94.15 o 
   2   0   4     2886.25     3163.48     39.03 o 
   4   0   4    33009.94    34362.70    380.27 o 
   6   0   4    15824.51    16772.09    138.00 o 
   8   0   4      486.28      462.06     17.91 o 
  10   0   4     6267.76     6327.31     65.98 o 
  12   0   4     1445.12     1436.25     24.33 o 
  14   0   4     2426.19     2527.44     25.80 o 
  16   0   4        3.98       41.49     17.89 o 
 -21   1   4      115.95      149.41     15.63 o 
 -19   1   4     2054.49     2093.31     37.35 o 
 -17   1   4     1527.26     1467.72     29.42 o 
 -15   1   4    12865.18    12269.42    164.56 o 
 -13   1   4      126.22      154.67     15.36 o 
 -11   1   4    25926.63    25261.27    454.97 o 
  -9   1   4     1418.18     1452.66     19.62 o 
  -7   1   4     6655.48     6516.23     47.48 o 
  -5   1   4    18770.03    19161.60    160.01 o 
  -3   1   4       84.83      154.31     13.53 o 
   1   1   4     2232.97     2064.65     18.86 o 
   3   1   4    44183.96    43421.89     96.56 o 
   5   1   4      424.81      445.17     21.58 o 
   7   1   4    15072.87    14952.34    104.49 o 
   9   1   4        3.53       29.77     10.16 o 
  11   1   4     2093.65     2213.19     22.95 o 
  13   1   4      439.32      422.36     13.99 o 
  15   1   4       34.14       54.15     12.12 o 
 -22   2   4      619.52      538.04     20.53 o 
 -20   2   4      341.62      381.56     15.05 o 
 -18   2   4     1590.10     1550.83     31.00 o 
 -16   2   4      497.39      490.08     15.55 o 
 -14   2   4      947.92      944.87     17.22 o 
 -12   2   4     1553.95     1359.14     33.02 o 
 -10   2   4     1133.49     1363.01     24.82 o 
  -8   2   4    26073.58    26367.93    125.97 o 
  -6   2   4     8979.32     9563.26     41.37 o 
  -4   2   4    10630.49    10095.98     49.13 o 
  -2   2   4       47.16       94.70     16.18 o 
   0   2   4    12305.31    11749.83     68.13 o 
   2   2   4     1665.64     1711.47     12.77 o 
   4   2   4      246.41      233.64     10.07 o 
   6   2   4     5759.26     5703.92     23.34 o 
   8   2   4       16.97       15.52     10.04 o 
  10   2   4     1676.01     1646.35     18.60 o 
  12   2   4      183.76      196.63     11.16 o 
  14   2   4     1179.21     1124.55     21.63 o 
 -21   3   4      528.24      519.81     16.26 o 
 -19   3   4      202.24      156.15     15.38 o 
 -17   3   4     3433.11     3565.81     58.95 o 
 -15   3   4      553.15      520.86     15.08 o 
 -13   3   4     1162.13     1194.18     31.38 o 
 -11   3   4       67.24       82.81     16.11 o 
  -9   3   4     1671.73     1646.31     20.12 o 
  -7   3   4     7739.86     8049.73     32.97 o 
  -5   3   4     6897.00     7070.23     23.92 o 
  -3   3   4    13496.11    13489.41     80.19 o 
  -1   3   4     3916.34     3999.71     25.47 o 
   1   3   4    19627.95    19500.00    135.10 o 
   3   3   4     1769.60     1703.04     16.06 o 
   5   3   4     3915.13     3808.59     28.76 o 
   7   3   4      214.52      225.91     10.79 o 
   9   3   4     2436.43     2505.07     21.88 o 
  11   3   4      263.42      272.62     11.28 o 
  13   3   4     1230.40     1216.32     14.46 o 
  15   3   4       74.05       71.86     12.39 o 
 -20   4   4      487.35      447.21     15.08 o 
 -18   4   4      956.67     1022.20     27.51 o 
 -16   4   4      241.25      225.26     15.26 o 
 -14   4   4     4114.76     4269.73     54.80 o 
 -12   4   4     2712.78     2726.13     42.26 o 
 -10   4   4    15436.64    15481.01    128.26 o 
  -8   4   4      769.65      750.81     14.72 o 
  -6   4   4    37423.05    36569.25    226.37 o 
  -4   4   4     1011.37      990.23     15.36 o 
  -2   4   4    35183.80    34413.54    116.50 o 
   0   4   4     2563.02     2708.83     20.35 o 
   2   4   4    11050.43    10694.38     69.15 o 
   4   4   4      615.46      633.11     11.01 o 
   6   4   4       25.22       53.03     10.58 o 
   8   4   4     3680.78     3811.60     26.93 o 
  10   4   4       12.02       14.63     10.36 o 
  12   4   4     1871.14     1847.35     33.65 o 
  14   4   4      123.53      132.80     12.61 o 
 -19   5   4      274.17      329.44     16.11 o 
 -17   5   4     5311.88     5132.32     46.60 o 
 -15   5   4      811.32      805.01     17.86 o 
 -13   5   4     6290.88     6314.43     86.75 o 
 -11   5   4      992.67      958.81     15.40 o 
  -9   5   4     5046.36     4960.89     45.93 o 
  -7   5   4     2964.29     3046.87     20.54 o 
  -5   5   4      382.22      391.57     12.69 o 
  -3   5   4    16034.70    15929.80    115.71 o 
  -1   5   4     1854.62     1782.80     14.86 o 
   1   5   4    24068.26    23493.04    205.57 o 
   3   5   4     6774.69     6719.58     43.97 o 
   5   5   4     7385.28     7295.07     85.12 o 
   7   5   4     1381.75     1379.83     13.96 o 
   9   5   4     4987.17     4940.69     36.09 o 
  11   5   4       65.62       89.31     11.78 o 
  13   5   4      666.31      669.17     16.31 o 
 -18   6   4       10.05       31.46     15.95 o 
 -16   6   4       93.10      147.98     15.45 o 
 -14   6   4     1853.33     1840.68     18.87 o 
 -12   6   4       80.57      100.76     13.42 o 
 -10   6   4    11626.86    11990.28    126.65 o 
  -8   6   4      386.85      390.83     13.46 o 
  -6   6   4    24920.91    24481.12    230.70 o 
  -4   6   4      383.53      379.20     15.89 o 
  -2   6   4    14899.24    14489.94    119.16 o 
   0   6   4      357.44      400.71     12.27 o 
   2   6   4     1773.92     1701.87     21.68 o 
   4   6   4     4290.49     4473.48     71.33 o 
   6   6   4      550.30      545.01     11.40 o 
   8   6   4     4650.21     4698.68     37.12 o 
  10   6   4      393.02      425.36     11.99 o 
  12   6   4     2036.63     1995.04     30.78 o 
 -17   7   4      527.40      488.01     17.76 o 
 -15   7   4       13.35        6.00     13.76 o 
 -13   7   4     6601.36     6486.68     72.09 o 
 -11   7   4     2080.38     2135.23     25.94 o 
  -9   7   4     3224.38     3280.64     28.04 o 
  -7   7   4      385.51      403.72     13.60 o 
  -5   7   4      138.18      140.13     13.17 o 
  -3   7   4     2541.35     2604.62     22.15 o 
  -1   7   4        4.13       30.91     11.48 o 
   1   7   4     2269.61     2304.18     26.14 o 
   3   7   4        1.88       25.76     11.32 o 
   5   7   4     3924.14     3954.98     55.17 o 
   7   7   4     1003.18     1001.91     12.91 o 
   9   7   4      461.52      463.49     13.26 o 
  11   7   4      672.29      662.51     14.37 o 
 -16   8   4     1349.04     1314.96     24.21 o 
 -14   8   4        3.78       16.61     15.50 o 
 -12   8   4     3343.23     3457.02     32.02 o 
 -10   8   4     1280.39     1312.54     19.04 o 
  -8   8   4     1524.81     1511.33     14.45 o 
  -6   8   4       49.86       98.61     15.67 o 
  -4   8   4     3566.29     3454.59     38.75 o 
  -2   8   4      304.36      368.95     11.74 o 
   0   8   4     1007.98      987.79     20.82 o 
   2   8   4      520.93      561.46     11.64 o 
   4   8   4     4139.16     4021.68     44.19 o 
   6   8   4      341.61      367.87     12.92 o 
   8   8   4     1230.92     1090.76     23.64 o 
  10   8   4      148.95      169.77     11.81 o 
 -15   9   4      910.61      823.39     16.28 o 
 -13   9   4       12.83       19.72     13.39 o 
 -11   9   4      788.51      798.88     13.78 o 
  -9   9   4      446.93      496.18     12.64 o 
  -7   9   4      417.10      411.19     12.77 o 
  -5   9   4     1297.66     1356.38     23.80 o 
  -3   9   4      128.45      142.33     11.27 o 
  -1   9   4     4214.79     4164.72     26.85 o 
   1   9   4        3.10       29.43     11.50 o 
   3   9   4     2082.74     2166.46     31.68 o 
   5   9   4      273.93      299.69     11.14 o 
   7   9   4     1955.65     1857.04     31.47 o 
   9   9   4       22.55       28.35     15.11 o 
 -12  10   4     1606.84     1549.60     20.57 o 
 -10  10   4      173.49      201.93     11.78 o 
  -8  10   4     2582.15     2536.27     26.79 o 
  -6  10   4      399.22      438.03     12.97 o 
  -4  10   4     2768.16     2707.34     35.08 o 
  -2  10   4       21.47       56.13     11.42 o 
   0  10   4     2906.60     2818.58     25.70 o 
   2  10   4      136.15      164.24     11.67 o 
   4  10   4       59.38       45.54     11.09 o 
   6  10   4      388.45      379.71     12.62 o 
  -9  11   4       21.14       30.88     11.53 o 
  -7  11   4      990.86      927.82     27.87 o 
  -5  11   4     1168.63     1163.09     27.52 o 
  -3  11   4       19.64       25.91     12.12 o 
  -1  11   4     1902.78     1850.49     13.52 o 
   1  11   4       13.24        8.02     11.23 o 
   3  11   4     1718.44     1532.03     59.79 o 
 -23   1   5      563.16      480.84     63.86 o 
 -21   1   5      689.40      721.24     17.55 o 
 -19   1   5      160.38      182.33     14.85 o 
 -17   1   5     3896.71     3846.89     42.92 o 
 -15   1   5      754.04      719.22     16.19 o 
 -13   1   5      872.49      860.01     18.18 o 
 -11   1   5      273.72      276.95     17.00 o 
  -9   1   5       56.98       71.65     14.20 o 
  -7   1   5     4026.53     4211.77     27.49 o 
  -5   1   5    11824.16    11702.41    111.42 o 
  -3   1   5    30304.25    30363.52    252.22 o 
  -1   1   5     1121.44     1096.44     12.96 o 
   1   1   5    18407.03    18444.87    132.40 o 
   3   1   5      125.31       89.42      9.54 o 
   5   1   5     3567.99     3479.75     25.77 o 
   7   1   5     5105.43     5121.66     43.33 o 
   9   1   5        8.06       28.09     10.66 o 
  11   1   5      312.01      354.41     11.06 o 
  13   1   5      128.12      123.37     11.51 o 
  15   1   5       57.91       67.13     12.37 o 
 -22   2   5      129.53      116.87     16.16 o 
 -20   2   5      106.51       92.18     15.09 o 
 -18   2   5      721.69      784.20     16.95 o 
 -16   2   5     1230.71     1283.45     25.59 o 
 -14   2   5     3676.86     3712.00     80.03 o 
 -12   2   5     9482.97     9122.45    119.81 o 
 -10   2   5    11779.48    10919.13    117.09 o 
  -6   2   5     3378.09     3046.01     19.38 o 
  -4   2   5    17058.22    16266.50     71.25 o 
  -2   2   5    11881.59    11835.47     86.06 o 
   0   2   5       28.39       33.20      9.50 o 
   2   2   5      529.53      563.08     10.60 o 
   4   2   5     1069.65     1108.66     10.75 o 
   6   2   5     2891.61     2841.84     21.75 o 
   8   2   5     3077.79     3127.24     32.29 o 
  10   2   5     2701.95     2787.16     18.86 o 
  12   2   5      473.90      528.37     11.52 o 
  14   2   5      522.13      516.14     12.75 o 
 -21   3   5      787.88      818.38     29.25 o 
 -19   3   5     1159.18     1161.10     27.60 o 
 -17   3   5     4833.21     4667.47     79.10 o 
 -15   3   5     3909.59     3696.19     71.30 o 
 -13   3   5     5057.10     4653.08     74.85 o 
 -11   3   5     1166.24     1136.99     21.36 o 
  -9   3   5      717.73      850.10     31.68 o 
  -7   3   5     6950.03     7293.93     68.36 o 
  -5   3   5     5580.48     5399.16     22.62 o 
  -3   3   5    14882.47    14216.01     94.60 o 
  -1   3   5     7936.50     7188.00     52.04 o 
   1   3   5    25481.24    24307.94    134.81 o 
   3   3   5    14184.24    13986.25    112.71 o 
   5   3   5     4542.27     4496.12     42.44 o 
   7   3   5     2282.50     2234.30     13.21 o 
   9   3   5       27.69       33.10     10.62 o 
  11   3   5       81.76      109.70     11.07 o 
  13   3   5        3.22       17.85     11.84 o 
 -20   4   5      214.04      182.74     15.11 o 
 -18   4   5       11.05       17.05     15.58 o 
 -16   4   5      112.35      130.22     15.92 o 
 -14   4   5       95.95      128.09     17.64 o 
 -12   4   5     4537.77     4534.92     67.93 o 
 -10   4   5     4106.32     3874.14     50.68 o 
  -8   4   5     5798.72     5338.87     40.74 o 
  -6   4   5     6870.17     6521.39     47.97 o 
  -4   4   5     9008.08     8601.89     58.21 o 
  -2   4   5      319.46      413.50     16.52 o 
   0   4   5      699.35      621.52     11.09 o 
   2   4   5       47.64      111.25     15.32 o 
   4   4   5     2529.77     2524.02     16.56 o 
   6   4   5     2242.15     2280.09     14.92 o 
   8   4   5      859.79      931.54     11.37 o 
  10   4   5      835.13      818.71     12.67 o 
  12   4   5      693.41      709.30     13.36 o 
 -21   5   5        7.30       14.01     16.74 o 
 -19   5   5      259.35      245.58     18.06 o 
 -17   5   5       57.37       55.58     16.51 o 
 -15   5   5       14.00       28.81     16.35 o 
 -13   5   5      420.36      387.19     16.62 o 
 -11   5   5      371.87      388.14     15.36 o 
  -9   5   5     1337.18     1327.12     16.31 o 
  -7   5   5     1209.00     1210.80     15.94 o 
  -5   5   5      606.49      628.22     13.59 o 
  -3   5   5      278.68      334.33     11.66 o 
  -1   5   5     1030.71     1041.64     17.37 o 
   1   5   5      173.26      200.02     16.51 o 
   3   5   5       48.66       85.58     11.28 o 
   5   5   5      238.24      267.40     12.95 o 
   7   5   5       60.89       86.42     10.59 o 
   9   5   5        5.58       30.82     10.62 o 
  11   5   5      647.41      668.95     12.07 o 
  13   5   5      292.06      249.74     12.29 o 
 -20   6   5       42.51       74.22     15.98 o 
 -18   6   5      989.94     1018.18     27.73 o 
 -16   6   5      488.51      509.63     16.58 o 
 -14   6   5     1893.86     1878.89     26.41 o 
 -12   6   5      124.96      190.40     13.97 o 
 -10   6   5      592.34      626.37     14.96 o 
  -8   6   5    18309.04    17779.87    118.49 o 
  -6   6   5      126.57      126.86     13.32 o 
  -4   6   5       18.80       32.71     12.68 o 
  -2   6   5     4940.41     4866.34     49.70 o 
   0   6   5        8.82       44.98     10.89 o 
   2   6   5      916.05      882.99     13.31 o 
   4   6   5       67.97       65.78     11.32 o 
   6   6   5       79.63      105.21     12.21 o 
   8   6   5      194.11      211.59     11.23 o 
  10   6   5      373.05      407.34     11.90 o 
  12   6   5        7.25        9.11     11.21 o 
 -19   7   5      796.90      719.90     23.32 o 
 -17   7   5      941.70      966.96     23.71 o 
 -15   7   5      702.17      738.40     18.96 o 
 -13   7   5      302.68      308.58     15.45 o 
 -11   7   5      393.12      404.72     14.84 o 
  -9   7   5      114.47      105.56     12.45 o 
  -7   7   5      536.02      608.31     13.39 o 
  -5   7   5     2661.77     2775.42     33.56 o 
  -3   7   5     3598.06     3583.67     41.05 o 
  -1   7   5     3101.24     3020.70     27.52 o 
   1   7   5     3966.22     4007.57     34.17 o 
   3   7   5     1902.06     1934.18     18.49 o 
   5   7   5     2922.45     2956.02     37.50 o 
   7   7   5     1694.76     1689.12     28.38 o 
   9   7   5      146.29      159.00     11.65 o 
  11   7   5      150.44      119.43     12.19 o 
 -16   8   5      198.35      249.53     15.45 o 
 -14   8   5      507.29      581.62     14.26 o 
 -12   8   5     3347.79     3475.94     34.23 o 
 -10   8   5     2270.39     2279.98     33.19 o 
  -8   8   5     1525.43     1585.00     13.66 o 
  -6   8   5     4118.15     4073.23     34.32 o 
  -4   8   5     2824.81     2707.46     27.92 o 
  -2   8   5      297.03      291.21     11.67 o 
   0   8   5      723.43      652.93     13.11 o 
   2   8   5      427.68      477.09     11.74 o 
   4   8   5      215.79      248.39     11.27 o 
   6   8   5      570.11      627.80     14.62 o 
   8   8   5     1315.17     1332.83     33.61 o 
 -15   9   5      763.27      726.61     19.67 o 
 -13   9   5      748.90      786.00     14.03 o 
 -11   9   5      123.74      133.31     12.98 o 
  -9   9   5      307.30      315.93     14.96 o 
  -7   9   5     1138.44     1188.36     19.13 o 
  -5   9   5       10.12       39.46     11.30 o 
  -3   9   5      245.34      266.70     11.01 o 
  -1   9   5     2091.33     2146.88     38.89 o 
   1   9   5      748.86      767.54     12.47 o 
   3   9   5      646.21      671.44     14.35 o 
   5   9   5      184.50      199.26     11.66 o 
   7   9   5        0.43        1.19     11.54 o 
 -12  10   5       80.08       87.84     12.71 o 
 -10  10   5       36.05       40.46     12.11 o 
  -8  10   5        2.69       19.22     13.39 o 
  -6  10   5       30.14       35.55     10.87 o 
  -4  10   5      190.73      231.20     12.00 o 
  -2  10   5      156.47      152.22     12.25 o 
   0  10   5       52.89       70.70     11.53 o 
   2  10   5      147.97      171.13     17.53 o 
   4  10   5      200.79      194.00     11.54 o 
  -9  11   5      261.69      269.69     14.74 o 
  -7  11   5        2.12        9.12     11.37 o 
  -5  11   5       30.13       37.37     12.03 o 
  -3  11   5      127.29      108.98     11.37 o 
  -1  11   5       32.26       61.74     11.25 o 
   1  11   5       57.23       50.04     11.21 o 
 -22   0   6       38.49       86.87     28.48 o 
 -20   0   6      255.49      290.80     22.65 o 
 -18   0   6     2409.24     2524.43     42.45 o 
 -16   0   6      688.60      750.10     22.78 o 
 -14   0   6    39421.09    42007.45    148.94 o 
 -12   0   6     1985.28     1874.12     51.94 o 
  -8   0   6    10973.61    10670.02     86.56 o 
  -4   0   6      382.31      303.28     14.81 o 
  -2   0   6     8773.38     8446.94     70.43 o 
   0   0   6       49.27       99.18     13.96 o 
   2   0   6      778.72      798.03     15.76 o 
   4   0   6    20866.28    21023.01    263.55 o 
   6   0   6      816.46      836.04     17.44 o 
   8   0   6     7756.53     8047.40     99.42 o 
  10   0   6     1878.46     1887.12     63.37 o 
  12   0   6     1128.61     1150.09     18.73 o 
  14   0   6       78.24       82.42     16.01 o 
 -23   1   6       20.11       48.17     17.07 o 
 -21   1   6     2681.38     2670.21     43.36 o 
 -19   1   6      978.25      911.76     17.30 o 
 -17   1   6     4513.95     4487.36     39.15 o 
 -15   1   6      168.46      180.06     17.12 o 
 -13   1   6    10038.15    10008.19    147.68 o 
 -11   1   6     2495.13     2442.72     19.17 o 
  -9   1   6       15.13       40.14     13.51 o 
  -7   1   6    12503.54    11840.73     71.36 o 
  -5   1   6     3995.01     3902.84     38.66 o 
  -3   1   6    23288.39    21939.71    227.01 o 
  -1   1   6     5001.26     4864.53     24.93 o 
   1   1   6    39175.26    38344.17    258.63 o 
   3   1   6      385.92      477.10      9.89 o 
   5   1   6    13341.70    13057.11    109.11 o 
   7   1   6      118.66      142.00     14.26 o 
   9   1   6      475.92      544.90     13.18 o 
  11   1   6      551.71      539.83     13.24 o 
  13   1   6      115.21      131.74     12.21 o 
 -22   2   6      156.30      147.31     17.25 o 
 -20   2   6     1347.15     1294.75     31.37 o 
 -18   2   6      988.35     1009.54     22.48 o 
 -16   2   6      826.06      823.04     20.62 o 
 -14   2   6     6652.00     6540.99    116.05 o 
 -12   2   6        2.33       17.51     17.12 o 
 -10   2   6     5403.70     4591.36     37.51 o 
  -8   2   6      233.29      198.55     15.40 o 
  -6   2   6    23262.59    22839.06     92.00 o 
  -4   2   6    10692.46    10958.84    115.56 o 
  -2   2   6    10170.01    10136.72     51.06 o 
   0   2   6     2191.34     2047.47     25.02 o 
   2   2   6       55.39       48.83      9.74 o 
   4   2   6     3816.43     3751.70     28.32 o 
   6   2   6       26.42       46.46      9.37 o 
   8   2   6     1646.09     1663.64     17.94 o 
  10   2   6      166.88      186.02      9.85 o 
  12   2   6      512.70      525.20     12.46 o 
 -21   3   6       35.86       55.94     16.13 o 
 -19   3   6      958.89      971.27     21.32 o 
 -17   3   6      333.05      331.15     17.01 o 
 -15   3   6      933.11      999.74     25.77 o 
 -13   3   6      691.14      688.33     20.48 o 
 -11   3   6     1600.67     1589.79     17.82 o 
  -9   3   6     8494.62     8356.44     82.62 o 
  -7   3   6     2829.76     2720.78     26.64 o 
  -5   3   6    10331.41    10521.15     44.61 o 
  -3   3   6     3169.76     3127.92     15.14 o 
  -1   3   6    10354.02    10350.08     22.15 o 
   1   3   6       15.22       24.55      9.47 o 
   3   3   6     2716.27     2633.26     25.57 o 
   5   3   6       21.24       22.74      9.62 o 
   7   3   6     2348.62     2321.69     27.62 o 
   9   3   6      210.04      241.77     15.10 o 
  11   3   6      899.34      920.74     17.63 o 
  13   3   6      134.40      125.94     11.55 o 
 -22   4   6       31.00       27.74     16.53 o 
 -20   4   6     1262.58     1238.00     24.44 o 
 -18   4   6      145.18      158.24     16.44 o 
 -16   4   6     3000.87     3077.87     61.28 o 
 -14   4   6     3470.21     3422.55     85.76 o 
 -12   4   6    13741.77    13509.95    119.86 o 
 -10   4   6     1516.01     1518.55     22.40 o 
  -8   4   6    19331.48    19048.38    113.45 o 
  -6   4   6      192.20      229.34     11.47 o 
  -4   4   6    15857.38    15275.73     70.18 o 
  -2   4   6       87.78      131.50     11.79 o 
   0   4   6     6155.06     6275.74     43.77 o 
   2   4   6     3332.72     3400.88     25.87 o 
   4   4   6      826.89      858.18     10.83 o 
   6   4   6     2957.68     3088.20     20.33 o 
   8   4   6      159.52      182.63     10.84 o 
  10   4   6     3058.26     3113.86     53.98 o 
  12   4   6        7.57       33.89     11.52 o 
 -21   5   6      126.52      124.22     17.65 o 
 -19   5   6     4836.40     4548.34     65.35 o 
 -17   5   6      176.55      222.42     18.04 o 
 -15   5   6     4244.75     4190.91     78.13 o 
 -13   5   6       43.91       86.19     17.56 o 
 -11   5   6     2670.19     2611.04     47.01 o 
  -9   5   6     5116.17     5162.92     63.97 o 
  -7   5   6        8.85       17.97     13.79 o 
  -5   5   6    23112.94    22361.65    161.15 o 
  -3   5   6     1273.45     1220.98     12.34 o 
  -1   5   6    21263.01    20871.07    116.33 o 
   1   5   6     1579.35     1540.00     12.80 o 
   3   5   6     9234.83     9265.27     82.13 o 
   5   5   6     1383.60     1343.94     22.01 o 
   7   5   6     1193.87     1205.69     15.05 o 
   9   5   6       80.24       81.72     11.21 o 
  11   5   6      139.13      160.90     12.99 o 
 -20   6   6       95.15       97.83     16.53 o 
 -18   6   6       30.17       31.96     25.16 o 
 -16   6   6     2601.04     2664.02     39.96 o 
 -14   6   6      102.71      131.31     18.41 o 
 -12   6   6     5304.93     5238.82     61.14 o 
 -10   6   6     2493.02     2395.54     32.16 o 
  -8   6   6    10703.56    10697.80    117.21 o 
  -6   6   6     1139.90     1083.49     16.53 o 
  -4   6   6     5830.40     5649.38     33.72 o 
  -2   6   6     1591.20     1680.62     12.29 o 
   0   6   6      913.88      938.13     18.48 o 
   2   6   6     4323.27     4562.35     54.01 o 
   4   6   6      104.70      103.32     10.00 o 
   6   6   6     5355.54     5461.93     37.37 o 
   8   6   6      189.78      220.07     11.24 o 
  10   6   6     1791.35     1769.61     50.06 o 
 -19   7   6      628.94      594.18     22.07 o 
 -17   7   6       11.07       21.71     17.49 o 
 -15   7   6     3572.01     3483.38     41.77 o 
 -13   7   6      430.08      486.54     14.27 o 
 -11   7   6     3843.84     3885.12     36.90 o 
  -9   7   6     4287.07     4262.27     35.60 o 
  -7   7   6      647.56      632.61     13.79 o 
  -5   7   6      325.99      368.77     12.40 o 
  -3   7   6      556.90      560.47     12.44 o 
  -1   7   6     3620.42     3680.10     34.60 o 
   1   7   6      234.39      245.09     11.51 o 
   3   7   6     2558.96     2585.56     34.64 o 
   5   7   6     1242.70     1262.89     18.45 o 
   7   7   6       75.15       85.48     10.97 o 
   9   7   6      405.07      430.91     12.82 o 
 -18   8   6      794.54      682.46     25.82 o 
 -16   8   6       31.02       30.86     18.02 o 
 -14   8   6     1398.59     1436.95     21.51 o 
 -12   8   6      241.52      266.61     13.91 o 
 -10   8   6     1550.01     1609.43     17.86 o 
  -8   8   6      131.06      176.29     16.78 o 
  -6   8   6      906.77      856.73     15.66 o 
  -4   8   6      233.79      292.58     11.78 o 
  -2   8   6     1329.49     1272.79     20.95 o 
   0   8   6      100.85      129.47     11.77 o 
   2   8   6     1854.20     1796.92     32.94 o 
   4   8   6      585.32      586.09     15.06 o 
   6   8   6     1049.50      930.76     30.89 o 
   8   8   6      378.19      341.36     12.77 o 
 -15   9   6        0.95       28.41     14.26 o 
 -13   9   6      338.92      313.43     13.74 o 
 -11   9   6      938.89      996.18     14.34 o 
  -9   9   6       49.46       45.55     14.00 o 
  -7   9   6     1783.35     1881.53     20.88 o 
  -5   9   6       77.53       94.44     11.98 o 
  -3   9   6     2355.66     2367.10     13.95 o 
  -1   9   6       15.78       37.09     11.41 o 
   1   9   6     4075.38     3999.34     45.55 o 
   3   9   6       73.55       79.47     11.40 o 
   5   9   6      846.23      837.65     14.66 o 
 -12  10   6      196.64      208.38     12.94 o 
 -10  10   6     3851.56     3622.44     43.90 o 
  -8  10   6       47.22       72.89     11.74 o 
  -6  10   6     1744.11     1615.31     14.82 o 
  -4  10   6       20.26       44.56     11.58 o 
  -2  10   6     1341.38     1291.58     19.66 o 
   0  10   6      512.07      557.89     12.56 o 
   2  10   6       28.73        9.64     11.16 o 
   4  10   6      453.91      477.88     25.97 o 
  -9  11   6      184.82      163.92     18.11 o 
  -7  11   6      775.09      758.43     23.90 o 
  -5  11   6       11.27       -6.89     12.49 o 
  -3  11   6     1968.28     1763.52     26.55 o 
  -1  11   6        7.39       37.69     11.86 o 
 -23   1   7      384.91      362.77     17.95 o 
 -21   1   7     1350.10     1315.64     28.72 o 
 -19   1   7      307.42      324.83     16.64 o 
 -17   1   7       82.74      101.71     16.34 o 
 -15   1   7      686.87      706.94     16.87 o 
 -13   1   7      154.21      196.88     15.12 o 
 -11   1   7      191.43      193.11     14.14 o 
  -9   1   7      728.99      681.03     13.08 o 
  -7   1   7     9075.51     9215.04     48.96 o 
  -5   1   7     9054.67     8753.55     88.78 o 
  -3   1   7     1577.01     1462.97     16.16 o 
  -1   1   7     6965.51     6470.05     42.63 o 
   1   1   7     3358.84     3282.38     31.58 o 
   3   1   7     3840.64     3916.26     22.16 o 
   5   1   7       28.53       41.15      9.57 o 
   7   1   7      186.08      196.38      9.70 o 
   9   1   7      205.49      212.67     10.44 o 
  11   1   7      249.93      228.48     11.95 o 
 -22   2   7       25.84       22.99     16.45 o 
 -20   2   7      579.94      603.90     17.65 o 
 -18   2   7     1664.97     1754.60     26.93 o 
 -16   2   7     4928.06     4985.32    155.73 o 
 -14   2   7     8488.88     8382.51    136.38 o 
 -12   2   7    14568.23    14729.32    129.09 o 
 -10   2   7    10700.46    10445.26     81.03 o 
  -8   2   7     5436.33     4920.79     41.68 o 
  -6   2   7    11438.44    12045.66     57.71 o 
  -4   2   7     6546.43     6320.49     66.80 o 
  -2   2   7      118.58      175.67     11.00 o 
   0   2   7     3527.03     3538.43     24.39 o 
   2   2   7      709.20      742.29      9.89 o 
   4   2   7     3799.80     3810.45     37.15 o 
   6   2   7     1469.64     1514.80     23.54 o 
   8   2   7     2783.40     2771.89     38.39 o 
  10   2   7      710.37      704.08     15.90 o 
  12   2   7      330.30      339.21     14.46 o 
 -23   3   7      551.17      518.59     18.57 o 
 -21   3   7     1239.22     1208.53     22.51 o 
 -19   3   7     1562.95     1556.66     30.47 o 
 -17   3   7     3983.08     3802.22     95.84 o 
 -15   3   7     1263.80     1249.06     43.12 o 
 -13   3   7       29.87       55.64     17.67 o 
 -11   3   7     2646.39     2745.07     48.15 o 
  -9   3   7     1735.83     1503.49     17.03 o 
  -7   3   7     2595.32     2267.89     19.82 o 
  -5   3   7    20044.30    19869.32     86.82 o 
  -3   3   7    10174.35     9945.43     47.78 o 
  -1   3   7    16932.92    16425.98     71.55 o 
   1   3   7     6692.70     6378.09     55.06 o 
   3   3   7     3371.06     3364.92     24.31 o 
   5   3   7      199.53      217.19      9.96 o 
   7   3   7       19.51       48.49     11.28 o 
   9   3   7       15.30       26.86     10.37 o 
  11   3   7       59.57       80.86     10.76 o 
 -22   4   7        0.96       12.05     17.75 o 
 -20   4   7        0.14      -18.17     18.17 o 
 -18   4   7        3.29       54.93     17.23 o 
 -16   4   7     2994.16     2781.31     77.28 o 
 -14   4   7     1348.92     1285.75     30.96 o 
 -12   4   7     2553.41     2536.27     43.08 o 
 -10   4   7     5011.40     5040.43     65.06 o 
  -8   4   7     5001.01     4920.42     39.75 o 
  -6   4   7     1883.18     1765.88     13.16 o 
  -4   4   7      125.32      110.28     10.69 o 
  -2   4   7      422.01      407.77     10.67 o 
   0   4   7     2836.20     2969.45     39.23 o 
   2   4   7     1003.52     1119.02     12.05 o 
   4   4   7      731.96      749.31     15.46 o 
   6   4   7     1640.60     1655.75     13.86 o 
   8   4   7      973.36      980.62     22.24 o 
  10   4   7      105.87      142.95     11.32 o 
 -21   5   7      182.24      166.38     19.17 o 
 -19   5   7       43.31       71.11     18.39 o 
 -17   5   7       23.05       35.26     22.28 o 
 -15   5   7      222.33      238.55     19.08 o 
 -13   5   7      126.08      139.90     17.52 o 
 -11   5   7      885.62      917.99     24.66 o 
  -9   5   7       39.56       67.76     15.11 o 
  -7   5   7      236.32      262.01     12.02 o 
  -5   5   7        1.87       35.27     11.11 o 
  -3   5   7      717.90      750.82     10.94 o 
  -1   5   7        3.58       13.51     11.09 o 
   1   5   7     1168.09     1146.94     15.91 o 
   3   5   7       61.19       93.18     11.39 o 
   5   5   7        7.08       23.55     10.75 o 
   7   5   7      208.43      222.18     10.18 o 
   9   5   7      597.73      567.55     11.41 o 
 -20   6   7      173.84      202.86     23.43 o 
 -18   6   7      881.92      907.79     17.68 o 
 -16   6   7      763.65      786.54     29.61 o 
 -14   6   7     1117.08     1198.75     20.12 o 
 -12   6   7     3002.22     2899.96     63.50 o 
 -10   6   7       90.23      115.83     13.29 o 
  -8   6   7       71.04       89.93     12.73 o 
  -6   6   7     7093.10     6775.35     69.69 o 
  -4   6   7      452.09      426.23     12.26 o 
  -2   6   7      641.49      705.51     11.93 o 
   0   6   7      163.04      150.18     12.63 o 
   2   6   7       12.20       40.69      9.94 o 
   4   6   7        9.02       42.81     15.52 o 
   6   6   7      148.61      183.25     10.55 o 
   8   6   7      533.46      539.68     10.60 o 
  10   6   7      220.47      200.78     28.89 o 
 -19   7   7      463.55      469.81     29.85 o 
 -17   7   7      256.32      254.32     18.70 o 
 -15   7   7       55.63       58.04     20.71 o 
 -13   7   7        8.00       48.69     15.84 o 
 -11   7   7      219.86      260.76     13.85 o 
  -9   7   7      446.78      462.31     15.11 o 
  -7   7   7     2051.14     2130.63     31.61 o 
  -5   7   7     4129.17     4137.78     41.74 o 
  -3   7   7     3696.79     3621.45     35.99 o 
  -1   7   7     2290.42     2345.42     31.94 o 
   1   7   7     1740.99     1709.20     14.50 o 
   3   7   7     1752.69     1785.07     31.91 o 
   5   7   7      317.50      309.84     17.13 o 
   7   7   7      411.27      428.12     17.14 o 
 -18   8   7      292.64      304.08     18.02 o 
 -16   8   7      687.90      648.78     32.53 o 
 -14   8   7     1360.45     1370.91     17.74 o 
 -12   8   7     2238.92     2298.51     28.79 o 
 -10   8   7     2238.43     2253.26     38.60 o 
  -8   8   7     1744.67     1736.76     29.00 o 
  -6   8   7      537.69      531.47     12.31 o 
  -4   8   7       71.74       82.80     10.92 o 
  -2   8   7      219.64      191.09     10.97 o 
   0   8   7      327.04      344.44     11.04 o 
   2   8   7      789.33      866.26     12.52 o 
   4   8   7     1314.03     1431.85     23.42 o 
   6   8   7      376.29      395.24     14.57 o 
 -15   9   7      142.45      144.94     15.70 o 
 -13   9   7      233.70      238.27     13.44 o 
 -11   9   7       29.31       52.40     14.87 o 
  -9   9   7      241.98      285.12     14.26 o 
  -7   9   7      123.09      155.66     13.31 o 
  -5   9   7      611.37      657.00     13.53 o 
  -3   9   7      916.10      968.70     12.10 o 
  -1   9   7      706.49      781.98     11.89 o 
   1   9   7      175.50      197.78     11.97 o 
   3   9   7      141.15      150.93     11.57 o 
   5   9   7       39.46       51.82     14.68 o 
 -12  10   7        0.30       10.17     15.34 o 
 -10  10   7      235.82      283.39     12.94 o 
  -8  10   7       45.12       57.36     12.62 o 
  -6  10   7        0.19       24.52     11.38 o 
  -4  10   7      304.01      279.66     12.83 o 
  -2  10   7        1.45       31.15     11.63 o 
   0  10   7      102.42      100.57     10.95 o 
   2  10   7      119.78      144.54     11.57 o 
  -7  11   7      195.70      178.24     12.24 o 
  -5  11   7       54.85       72.64     11.52 o 
 -24   0   8      525.62      557.63     31.05 o 
 -22   0   8      138.07      125.89     32.67 o 
 -20   0   8     2570.07     2849.63     31.92 o 
 -18   0   8     5363.96     5554.57    108.79 o 
 -16   0   8     8870.40     8941.51    164.71 o 
 -14   0   8      178.47      196.17     20.54 o 
 -12   0   8    31724.85    31376.75    336.62 o 
 -10   0   8     9167.82     8845.30     80.80 o 
  -8   0   8    34686.44    32932.71     87.59 o 
  -6   0   8     6376.06     6827.94    160.75 o 
  -4   0   8     5095.24     4764.76     54.44 o 
  -2   0   8    13322.17    13453.11    156.09 o 
   0   0   8     1147.38     1134.38     23.22 o 
   2   0   8     6098.01     6042.03    140.44 o 
   4   0   8     3103.73     3043.68     41.73 o 
   6   0   8     7061.28     7019.32    259.33 o 
   8   0   8       61.42      116.47     14.03 o 
  10   0   8     1949.88     1925.66     53.29 o 
 -23   1   8     2225.34     2167.99     26.27 o 
 -21   1   8       45.68       63.18     17.53 o 
 -19   1   8     4181.80     4269.91     67.53 o 
 -17   1   8        1.37        9.27     15.38 o 
 -15   1   8     1556.61     1583.39     20.35 o 
 -13   1   8     1584.95     1592.39     24.58 o 
 -11   1   8      166.63      168.78     12.81 o 
  -9   1   8    14099.79    13419.09     59.46 o 
  -7   1   8      825.69      703.46     11.05 o 
  -5   1   8    30910.05    29865.06    319.06 o 
  -3   1   8     5658.20     5785.17     17.41 o 
  -1   1   8     8915.59     8197.75     79.20 o 
   1   1   8      457.30      460.23     10.21 o 
   3   1   8     5273.54     5229.37     50.68 o 
   5   1   8      458.75      489.17     10.42 o 
   7   1   8      210.12      215.53     10.13 o 
   9   1   8      506.34      517.33     18.50 o 
  11   1   8        0.74       23.54     10.84 o 
 -24   2   8      104.06      126.90     18.45 o 
 -22   2   8      349.04      340.71     17.47 o 
 -20   2   8      377.91      386.68     17.51 o 
 -18   2   8      343.21      399.41     17.67 o 
 -16   2   8     5112.53     5037.55     95.14 o 
 -14   2   8       47.24       81.81     15.99 o 
 -12   2   8     9997.37    10068.58     47.30 o 
 -10   2   8     1550.52     1624.29     16.19 o 
  -8   2   8     1451.81     1182.17     13.17 o 
  -6   2   8       77.13       60.61      9.92 o 
  -4   2   8     9561.28     9353.80     75.88 o 
  -2   2   8    10970.99    11197.39     89.91 o 
   0   2   8      451.54      452.81      9.79 o 
   2   2   8     4915.22     4856.13     43.66 o 
   4   2   8      100.96      127.45     12.11 o 
   6   2   8     1077.51     1136.45     17.48 o 
   8   2   8       99.57      133.15     10.09 o 
  10   2   8      487.64      479.69     18.67 o 
 -23   3   8       65.57       56.81     17.83 o 
 -21   3   8      726.07      759.78     23.13 o 
 -19   3   8      243.24      219.73     18.06 o 
 -17   3   8      379.86      385.99     18.50 o 
 -15   3   8     1571.26     1587.47     33.05 o 
 -13   3   8     1601.86     1558.63     19.24 o 
 -11   3   8     7448.08     7400.18     63.45 o 
  -9   3   8     1369.23     1342.33     14.70 o 
  -7   3   8     2944.50     2804.76     13.98 o 
  -5   3   8       10.19       16.87     10.88 o 
  -3   3   8     6487.65     6514.41     16.92 o 
  -1   3   8      254.16      282.38      9.81 o 
   1   3   8     2292.46     2306.41     20.20 o 
   3   3   8        0.82       21.79      9.92 o 
   5   3   8     2261.42     2297.13     24.72 o 
   7   3   8      679.64      703.78     10.46 o 
   9   3   8      667.48      613.41     11.55 o 
  11   3   8       37.38       59.50     10.62 o 
 -22   4   8      393.68      398.14     36.34 o 
 -20   4   8       10.79       31.94     18.33 o 
 -18   4   8     5270.37     5221.29    170.27 o 
 -16   4   8      780.16      813.67     24.93 o 
 -14   4   8     9874.13     9928.48    143.53 o 
 -12   4   8       68.66       53.72     15.21 o 
 -10   4   8    12336.57    11789.47    125.95 o 
  -8   4   8      374.45      359.06     11.98 o 
  -6   4   8     3619.20     3512.44     17.34 o 
  -4   4   8      361.55      409.35     16.59 o 
  -2   4   8      665.46      619.14     10.48 o 
   0   4   8     3391.90     3448.06     25.46 o 
   2   4   8       70.67      110.33     17.15 o 
   4   4   8     3768.18     3816.55     37.79 o 
   6   4   8       11.12       27.19     10.33 o 
   8   4   8     1889.28     1914.87     29.06 o 
  10   4   8       20.01       19.56     11.29 o 
 -21   5   8     1760.68     1604.93     59.31 o 
 -19   5   8        5.58       35.25     18.48 o 
 -17   5   8     3086.68     2868.36     88.94 o 
 -15   5   8      401.19      394.31     19.26 o 
 -13   5   8      386.35      435.60     17.54 o 
 -11   5   8     5897.24     5902.03     49.07 o 
  -9   5   8      381.91      370.14     12.74 o 
  -7   5   8    13558.97    13239.42     82.68 o 
  -5   5   8     1944.32     1875.35     12.65 o 
  -3   5   8    20035.79    19822.45    180.62 o 
  -1   5   8      201.97      201.47     10.21 o 
   1   5   8     7310.54     7235.80     36.43 o 
   3   5   8       26.71       54.31     10.98 o 
   5   5   8     1788.93     1740.83     11.89 o 
   7   5   8      223.97      248.01     11.25 o 
   9   5   8        1.41       15.02     11.27 o 
 -20   6   8        0.44       42.44     19.79 o 
 -18   6   8     2336.59     2227.78     60.78 o 
 -16   6   8       26.89       60.12     18.76 o 
 -14   6   8     5377.83     5379.17     44.70 o 
 -12   6   8     1649.08     1714.43     20.65 o 
 -10   6   8     4986.17     4928.15     42.54 o 
  -8   6   8      432.59      433.09     12.02 o 
  -6   6   8     2033.79     1985.79     13.35 o 
  -4   6   8     1388.36     1485.76     13.40 o 
  -2   6   8       23.49       24.32     10.40 o 
   0   6   8     3577.88     3829.40     44.70 o 
   2   6   8       37.89       80.06      9.91 o 
   4   6   8     2688.71     2823.64     27.35 o 
   6   6   8      490.30      518.12     13.30 o 
   8   6   8     1075.96     1007.56     22.30 o 
 -19   7   8       28.36       28.31     17.82 o 
 -17   7   8     1118.62     1042.37     36.07 o 
 -15   7   8       59.80       79.73     16.29 o 
 -13   7   8      412.67      421.77     14.76 o 
 -11   7   8      380.77      417.67     15.66 o 
  -9   7   8     1139.35     1083.44     16.45 o 
  -7   7   8    10336.46    10419.05    101.97 o 
  -5   7   8      878.17      829.95     13.00 o 
  -3   7   8      975.64     1015.06     16.91 o 
  -1   7   8        3.31       34.59     10.67 o 
   1   7   8     1503.64     1557.71     23.48 o 
   3   7   8     1322.75     1265.41     21.51 o 
   5   7   8       20.32       41.22     10.91 o 
   7   7   8      524.81      497.89     16.74 o 
 -18   8   8       17.61       47.85     16.01 o 
 -16   8   8      567.76      513.04     18.09 o 
 -14   8   8      302.16      347.00     15.60 o 
 -12   8   8      422.15      406.99     15.59 o 
 -10   8   8       53.28       91.74     12.86 o 
  -8   8   8     2073.85     2002.63     31.42 o 
  -6   8   8      635.00      695.65     12.63 o 
  -4   8   8      400.23      386.13     19.63 o 
  -2   8   8      124.65      175.17     10.52 o 
   0   8   8     1017.48     1026.04     15.32 o 
   2   8   8       50.96       54.71     11.31 o 
   4   8   8      127.98      141.21     12.45 o 
 -15   9   8      126.14      124.92     14.98 o 
 -13   9   8      548.01      504.39     16.23 o 
 -11   9   8       46.28       51.37     12.40 o 
  -9   9   8     1812.91     1822.17     28.42 o 
  -7   9   8        2.79        3.51     11.13 o 
  -5   9   8     2236.46     2183.07     34.40 o 
  -3   9   8       55.05       71.50     11.96 o 
  -1   9   8     1903.88     1839.32     26.77 o 
   1   9   8        3.26       38.36     11.58 o 
   3   9   8     1332.99     1193.03     33.18 o 
 -12  10   8     1540.33     1469.33     22.33 o 
 -10  10   8       22.99       49.97     12.87 o 
  -8  10   8     1732.49     1595.11     30.97 o 
  -6  10   8       71.66       84.32     11.50 o 
  -4  10   8      283.35      243.56     11.87 o 
  -2  10   8      277.06      288.78     11.81 o 
   0  10   8        2.69       12.94     12.02 o 
 -23   1   9      271.83      288.66     19.29 o 
 -21   1   9       25.16       41.55     16.89 o 
 -19   1   9     1469.31     1475.98     29.56 o 
 -17   1   9      271.77      271.39     16.29 o 
 -15   1   9      927.03      902.64     15.87 o 
 -13   1   9      477.28      502.27     13.36 o 
 -11   1   9     1890.46     1755.32     13.91 o 
  -9   1   9     6529.03     6307.71     34.68 o 
  -7   1   9     8271.56     7949.65     51.11 o 
  -5   1   9     5638.66     5645.69     39.12 o 
  -3   1   9       42.07       51.47      9.60 o 
  -1   1   9     4162.48     3980.68     31.90 o 
   1   1   9      526.29      450.97     11.58 o 
   3   1   9      330.19      315.41      9.59 o 
   5   1   9      460.35      445.93      9.44 o 
   7   1   9      570.12      525.51     10.88 o 
   9   1   9       62.06       58.38     10.40 o 
 -24   2   9       75.49       81.68     18.08 o 
 -22   2   9      643.74      703.37     18.63 o 
 -20   2   9     2460.01     2477.49     53.77 o 
 -18   2   9     1712.60     1786.45     39.65 o 
 -16   2   9     4311.92     4291.71     47.21 o 
 -14   2   9    13266.69    12912.23    119.40 o 
 -12   2   9     3572.44     3559.21     33.53 o 
 -10   2   9     8855.05     8975.36     45.17 o 
  -8   2   9       23.34       28.40     10.93 o 
  -6   2   9      655.21      644.94     11.00 o 
  -4   2   9      119.21      124.64     10.32 o 
  -2   2   9     3264.07     3205.37     29.09 o 
   0   2   9     1183.37     1231.87     15.99 o 
   2   2   9     3322.85     3310.19     48.62 o 
   4   2   9     3237.82     3228.43     33.41 o 
   6   2   9     1017.95     1009.01     16.29 o 
   8   2   9      314.57      327.18     15.10 o 
  10   2   9      218.30      181.05     12.46 o 
 -23   3   9      351.94      335.17     20.17 o 
 -21   3   9      900.39      886.30     24.23 o 
 -19   3   9     1785.63     1701.61     58.22 o 
 -17   3   9       23.15       54.39     17.91 o 
 -15   3   9       86.43       93.53     16.07 o 
 -13   3   9     1401.02     1353.85     18.13 o 
 -11   3   9     3230.58     3100.72     34.84 o 
  -9   3   9    11519.06    11551.07     82.99 o 
  -7   3   9     5666.40     5276.78     27.63 o 
  -5   3   9     8104.93     7578.94     65.76 o 
  -3   3   9     7252.59     7222.50     51.76 o 
  -1   3   9     6769.00     6622.27     39.51 o 
   1   3   9      435.54      430.99     14.21 o 
   3   3   9        2.27       12.36     10.68 o 
   5   3   9        8.91       21.16     12.24 o 
   7   3   9       91.05      113.77     10.80 o 
   9   3   9      126.17      135.43     11.20 o 
 -22   4   9       58.20       54.90     18.66 o 
 -20   4   9      449.14      378.26     19.76 o 
 -18   4   9      790.28      828.84     26.20 o 
 -16   4   9      484.95      505.71     18.67 o 
 -14   4   9     5156.82     4852.65     57.43 o 
 -12   4   9     1672.80     1613.96     32.34 o 
 -10   4   9     1173.28     1210.90     14.59 o 
  -8   4   9      449.89      473.84     12.00 o 
  -6   4   9       26.03       36.87     10.76 o 
  -4   4   9     1134.93     1210.89     12.52 o 
  -2   4   9      325.74      335.92     10.67 o 
   0   4   9     1485.50     1559.83     15.06 o 
   2   4   9     1810.82     1866.08     18.54 o 
   4   4   9      636.09      686.79     12.60 o 
   6   4   9      242.05      270.61     10.57 o 
   8   4   9      174.44      169.27     10.76 o 
 -21   5   9      180.33      141.17     18.86 o 
 -19   5   9       38.44       82.65     18.65 o 
 -17   5   9      274.35      284.32     16.74 o 
 -15   5   9      737.10      671.68     16.63 o 
 -13   5   9       58.96       67.22     16.51 o 
 -11   5   9        8.45       13.66     12.08 o 
  -9   5   9      103.00      130.83     11.34 o 
  -7   5   9        4.82       -0.86     11.34 o 
  -5   5   9      293.02      348.16     13.62 o 
  -3   5   9       55.23       39.67     11.50 o 
  -1   5   9      355.77      351.34     10.58 o 
   1   5   9       11.14       24.56     14.44 o 
   3   5   9      149.98      141.30     10.51 o 
   5   5   9      249.50      254.90     10.80 o 
   7   5   9       61.23       88.32     12.90 o 
 -20   6   9      881.95      814.32     21.16 o 
 -18   6   9       13.85       61.99     17.66 o 
 -16   6   9      645.98      677.71     19.42 o 
 -14   6   9     1355.14     1306.38     31.54 o 
 -12   6   9      557.51      580.62     16.79 o 
 -10   6   9     2127.41     2046.65     14.85 o 
  -8   6   9      346.66      374.05     11.79 o 
  -6   6   9       74.16      111.60     10.87 o 
  -4   6   9     2069.37     2038.88     22.39 o 
  -2   6   9      614.82      634.25     11.05 o 
   0   6   9       69.28      123.96     11.56 o 
   2   6   9       27.91       29.47     11.07 o 
   4   6   9      901.49      861.98     17.00 o 
   6   6   9       92.37      105.61     12.32 o 
 -19   7   9       71.47      138.32     37.34 o 
 -17   7   9        0.83       -3.16     18.31 o 
 -15   7   9       64.61       83.57     17.46 o 
 -13   7   9      105.75      121.80     15.43 o 
 -11   7   9     1136.63     1161.77     20.07 o 
  -9   7   9     3659.36     3662.52     43.28 o 
  -7   7   9     1780.00     1774.64     17.91 o 
  -5   7   9     2229.43     2241.64     25.97 o 
  -3   7   9     1363.27     1330.92     15.34 o 
  -1   7   9     1269.31     1218.19     11.55 o 
   1   7   9      707.41      722.26     15.56 o 
   3   7   9      293.68      272.65     12.30 o 
   5   7   9       57.85       81.73     11.22 o 
 -18   8   9     1138.92     1055.23     20.71 o 
 -16   8   9     1395.99     1424.32     31.59 o 
 -14   8   9      600.90      571.08     18.43 o 
 -12   8   9     1004.14      985.65     29.82 o 
 -10   8   9      757.28      757.61     16.18 o 
  -8   8   9      442.79      428.27     12.58 o 
  -6   8   9       30.99       72.16     11.58 o 
  -4   8   9      468.81      497.19     18.42 o 
  -2   8   9      115.12      170.07     12.94 o 
   0   8   9     1068.41     1138.50     17.03 o 
   2   8   9      578.30      622.23     12.92 o 
   4   8   9      386.56      413.04     12.28 o 
 -15   9   9       85.50      109.61     16.97 o 
 -13   9   9      545.37      565.58     26.70 o 
 -11   9   9        6.11       44.60     12.72 o 
  -9   9   9      550.27      557.88     13.26 o 
  -7   9   9      111.00      147.65     11.75 o 
  -5   9   9      678.01      702.03     28.61 o 
  -3   9   9      764.38      803.15     16.80 o 
  -1   9   9        2.99       18.61     10.87 o 
   1   9   9       11.21       28.59     11.62 o 
 -12  10   9        1.15       22.75     13.08 o 
 -10  10   9       14.52       32.62     12.76 o 
  -8  10   9        1.19       15.32     12.07 o 
  -6  10   9        1.42       -0.90     11.03 o 
  -4  10   9      179.86      182.86     12.09 o 
  -2  10   9       52.51       55.33     14.45 o 
 -24   0  10        3.13        7.37     32.18 o 
 -22   0  10     3200.52     3269.84     62.17 o 
 -20   0  10      255.87      276.59     27.81 o 
 -18   0  10     4443.98     4360.84     41.06 o 
 -16   0  10    12037.51    12279.73    267.89 o 
 -14   0  10     5844.67     6140.38     51.68 o 
 -12   0  10      241.28      309.51     17.48 o 
 -10   0  10    15605.92    15576.32     71.91 o 
  -8   0  10     5398.87     5120.56     52.42 o 
  -6   0  10     1508.51     1465.85     16.19 o 
  -4   0  10     5614.35     5465.44     65.15 o 
  -2   0  10      687.89      706.25     14.25 o 
   0   0  10     9105.00     9101.95    159.63 o 
   2   0  10      626.02      600.73     14.00 o 
   4   0  10     2179.71     2200.49     52.30 o 
   6   0  10      634.48      582.44     14.05 o 
   8   0  10     1374.27     1232.05     25.30 o 
 -23   1  10       48.73       59.86     18.64 o 
 -21   1  10     1501.34     1537.93     30.26 o 
 -19   1  10      364.66      371.60     16.43 o 
 -17   1  10     1218.93     1240.25     18.04 o 
 -15   1  10     3147.54     2969.96     21.73 o 
 -13   1  10      477.55      398.22     12.63 o 
 -11   1  10    14477.30    13914.19     74.02 o 
  -9   1  10      144.43      140.95     12.00 o 
  -7   1  10    23700.29    22987.29    156.19 o 
  -5   1  10      200.95      197.02      9.44 o 
  -3   1  10     9156.87     8893.27     70.92 o 
  -1   1  10      269.57      288.74     15.11 o 
   1   1  10      437.79      409.86     10.70 o 
   3   1  10      157.73      213.69     10.27 o 
   5   1  10       53.79       70.96     10.12 o 
   7   1  10      994.38      928.24     21.52 o 
   9   1  10       26.85       46.82     11.24 o 
 -24   2  10      153.29      154.42     22.19 o 
 -22   2  10      476.98      503.28     22.46 o 
 -20   2  10        9.35       36.17     20.42 o 
 -18   2  10     2252.60     2204.05     27.46 o 
 -16   2  10       14.85       52.38     17.97 o 
 -14   2  10     3813.14     3803.43     27.79 o 
 -12   2  10      888.36      918.28     13.89 o 
 -10   2  10     3237.15     3344.78     27.74 o 
  -8   2  10      399.29      422.43     12.32 o 
  -6   2  10       19.75       32.95     10.41 o 
  -4   2  10     1501.04     1407.10     12.11 o 
  -2   2  10      395.17      374.64      9.30 o 
   0   2  10     6083.83     6179.84     88.89 o 
   2   2  10      387.84      418.17     10.52 o 
   4   2  10     1073.61     1111.52     20.81 o 
   6   2  10      203.38      207.75     15.28 o 
   8   2  10      229.05      231.03     15.08 o 
 -23   3  10      228.78      221.20     19.88 o 
 -21   3  10      741.63      755.79     26.64 o 
 -19   3  10      633.72      658.70     29.11 o 
 -17   3  10     1137.47     1145.75     21.22 o 
 -15   3  10      515.27      574.09     17.52 o 
 -13   3  10     4725.40     4635.94     37.11 o 
 -11   3  10      247.76      293.84     22.57 o 
  -9   3  10     1380.52     1337.56     15.83 o 
  -7   3  10       74.44       79.96     10.45 o 
  -5   3  10     3180.99     3141.43     15.47 o 
  -3   3  10      419.76      482.34     10.24 o 
  -1   3  10     3588.84     3506.98     18.68 o 
   1   3  10      340.63      380.70     13.35 o 
   3   3  10      966.81     1005.23     24.52 o 
   5   3  10      183.84      235.60     13.56 o 
   7   3  10      308.79      289.46     10.34 o 
 -22   4  10       10.22       56.49     19.22 o 
 -20   4  10     2483.31     2549.31     42.91 o 
 -18   4  10      516.26      553.13     18.74 o 
 -16   4  10     8596.17     8346.05    125.37 o 
 -14   4  10       39.08       40.43     14.16 o 
 -12   4  10     4877.80     4970.81     41.54 o 
 -10   4  10       67.65       80.78     11.63 o 
  -8   4  10      986.48     1014.22     11.78 o 
  -6   4  10      305.26      332.82     11.45 o 
  -4   4  10      478.86      511.04     10.56 o 
  -2   4  10     5860.77     5893.52     61.78 o 
   0   4  10      212.98      230.50     10.10 o 
   2   4  10     2932.22     2985.22     19.31 o 
   4   4  10       44.77       52.79     10.22 o 
   6   4  10     1172.92     1077.51     27.46 o 
 -21   5  10        4.59       -4.76     19.10 o 
 -19   5  10      548.23      563.71     21.14 o 
 -17   5  10     1058.79     1010.62     19.47 o 
 -15   5  10      270.53      261.33     17.90 o 
 -13   5  10     4552.20     4347.26     65.23 o 
 -11   5  10     2023.88     1913.81     27.21 o 
  -9   5  10     7783.37     7830.53     68.46 o 
  -7   5  10     2117.90     2077.35     17.96 o 
  -5   5  10     6604.49     6487.50     54.24 o 
  -3   5  10      220.83      238.08     11.15 o 
  -1   5  10     4967.89     4858.53     51.86 o 
   1   5  10      195.57      209.61      9.98 o 
   3   5  10      651.82      646.41     18.60 o 
   5   5  10      850.66      796.46     14.35 o 
 -20   6  10     1587.97     1473.90     66.58 o 
 -18   6  10       53.69      103.95     25.10 o 
 -16   6  10     3605.17     3535.96     63.65 o 
 -14   6  10      266.70      273.49     15.86 o 
 -12   6  10     4945.00     4922.22     52.89 o 
 -10   6  10      233.85      234.12     11.28 o 
  -8   6  10     1338.21     1316.39     12.84 o 
  -6   6  10     2472.02     2510.59     27.85 o 
  -4   6  10       18.05       30.61     11.09 o 
  -2   6  10     2001.01     2185.53     13.98 o 
   0   6  10      124.55      160.37     12.33 o 
   2   6  10     2408.71     2498.17     32.42 o 
   4   6  10      198.64      225.98     17.56 o 
 -19   7  10      576.76      529.28     30.04 o 
 -17   7  10       35.70       37.75     23.09 o 
 -15   7  10        4.38       32.06     19.10 o 
 -13   7  10      224.27      263.73     14.61 o 
 -11   7  10       19.47       47.28     12.80 o 
  -9   7  10     1922.94     2072.34     20.04 o 
  -7   7  10      961.79      862.03     15.16 o 
  -5   7  10     4898.31     4923.39     56.09 o 
  -3   7  10      188.34      201.43     14.98 o 
  -1   7  10        8.83       36.48     10.60 o 
   1   7  10      230.67      247.55     13.80 o 
   3   7  10        1.35       16.24     13.50 o 
 -18   8  10      206.79      206.27     16.85 o 
 -16   8  10       56.84       76.53     18.60 o 
 -14   8  10      465.14      432.05     14.76 o 
 -12   8  10      231.81      264.06     13.64 o 
 -10   8  10      928.62      869.87     13.64 o 
  -8   8  10     1163.19     1223.64     16.40 o 
  -6   8  10     1211.57     1162.40     15.19 o 
  -4   8  10       83.23      103.39     11.65 o 
  -2   8  10      239.55      276.46     15.27 o 
   0   8  10      158.36      169.18     11.02 o 
   2   8  10       54.97       71.10     11.64 o 
 -15   9  10     1379.50     1287.78     33.12 o 
 -13   9  10        0.55        6.64     12.92 o 
 -11   9  10      819.61      767.50     13.62 o 
  -9   9  10        2.23       21.59     12.60 o 
  -7   9  10     1429.37     1355.89     24.60 o 
  -5   9  10       95.52       94.62     11.04 o 
  -3   9  10     1295.64     1199.22     33.35 o 
  -1   9  10        2.70       16.59     10.99 o 
 -10  10  10      166.02      179.67     12.67 o 
  -8  10  10        8.45       16.38     12.71 o 
  -6  10  10      274.53      245.13     12.45 o 
 -25   1  11       56.92       67.00     31.45 o 
 -23   1  11       16.97       31.24     18.70 o 
 -21   1  11        3.24       37.77     16.61 o 
 -19   1  11      137.34      120.23     16.91 o 
 -17   1  11       53.97       88.50     14.65 o 
 -15   1  11      288.25      288.74     13.42 o 
 -13   1  11     6239.11     6094.38     62.59 o 
 -11   1  11     1339.86     1344.29     13.66 o 
  -9   1  11     2322.03     2295.37     12.83 o 
  -7   1  11     2420.20     2270.08     18.52 o 
  -5   1  11      508.26      483.53      9.63 o 
  -3   1  11     2756.01     2690.03     39.31 o 
  -1   1  11        3.53       -9.92      9.92 o 
   1   1  11       55.86       68.60     10.32 o 
   3   1  11        5.36       45.58      9.91 o 
   5   1  11      119.05      142.27      9.76 o 
   7   1  11       22.84       42.89      9.86 o 
 -24   2  11      318.93      308.90     21.92 o 
 -22   2  11     1730.63     1754.59     23.88 o 
 -20   2  11     1482.64     1606.35     34.75 o 
 -18   2  11     3816.14     3888.28     28.51 o 
 -16   2  11     3749.01     3939.71     19.99 o 
 -14   2  11      801.27      906.20     14.62 o 
 -12   2  11     1481.59     1529.68     17.06 o 
 -10   2  11      439.25      472.26     11.23 o 
  -8   2  11       10.00       23.02     10.41 o 
  -6   2  11     1398.40     1417.41     17.32 o 
  -4   2  11     3865.88     3810.13     44.32 o 
  -2   2  11     1399.97     1415.96     17.67 o 
   0   2  11     1391.35     1423.42     21.01 o 
   2   2  11     2540.12     2523.07     28.47 o 
   4   2  11      219.82      208.66     10.42 o 
   6   2  11      452.79      399.57     16.48 o 
 -23   3  11      765.31      736.18     22.11 o 
 -21   3  11      119.34      163.14     20.18 o 
 -19   3  11        3.41       28.58     18.10 o 
 -17   3  11      940.43      919.08     22.57 o 
 -15   3  11     1394.85     1318.68     16.05 o 
 -13   3  11     3798.71     3720.77     44.41 o 
 -11   3  11     3371.51     3337.77     25.23 o 
  -9   3  11     4136.59     4107.09     43.45 o 
  -7   3  11     8615.52     8697.79     70.94 o 
  -5   3  11     2641.70     2682.65     17.27 o 
  -3   3  11     1498.21     1487.42     19.58 o 
  -1   3  11       35.47       63.88      9.86 o 
   1   3  11        1.75       26.68      9.86 o 
   3   3  11       76.70      113.17     10.35 o 
   5   3  11       83.27      106.51     10.62 o 
 -22   4  11      150.16      152.76     19.64 o 
 -20   4  11      552.40      559.72     26.43 o 
 -18   4  11     2122.22     1916.11     24.55 o 
 -16   4  11      322.91      410.83     15.66 o 
 -14   4  11      658.54      705.67     14.54 o 
 -12   4  11     1465.63     1407.42     15.29 o 
 -10   4  11        0.33       23.37     11.19 o 
  -8   4  11      322.98      343.00     11.13 o 
  -6   4  11      627.71      660.13     11.77 o 
  -4   4  11      311.71      372.53     11.33 o 
  -2   4  11     1862.04     1932.48     19.94 o 
   0   4  11      473.55      507.71     17.95 o 
   2   4  11      330.67      371.65     10.48 o 
   4   4  11      371.24      378.66     10.06 o 
   6   4  11       28.93       55.65      9.84 o 
 -21   5  11       20.77       35.10     18.80 o 
 -19   5  11      242.13      240.74     19.48 o 
 -17   5  11       99.00      113.13     17.19 o 
 -15   5  11        0.23       36.75     14.15 o 
 -13   5  11       87.37       79.21     13.98 o 
 -11   5  11      255.25      266.44     12.84 o 
  -9   5  11      197.58      237.54     10.80 o 
  -7   5  11      113.29      105.99     11.03 o 
  -5   5  11        3.42       21.50     10.94 o 
  -3   5  11      204.17      189.30      9.95 o 
  -1   5  11       96.48       98.04     10.39 o 
   1   5  11       47.48       71.50     17.36 o 
   3   5  11      376.62      365.73     10.47 o 
   5   5  11      149.24      125.34     10.82 o 
 -20   6  11      183.32      217.62     34.03 o 
 -18   6  11      416.11      378.20     21.37 o 
 -16   6  11      212.23      209.10     16.00 o 
 -14   6  11       63.38       93.07     14.51 o 
 -12   6  11      106.70      121.20     13.37 o 
 -10   6  11      137.89      161.36     11.74 o 
  -8   6  11      352.98      364.18     11.78 o 
  -6   6  11      605.56      620.33     11.73 o 
  -4   6  11      759.87      760.27     14.81 o 
  -2   6  11      423.35      426.27     11.69 o 
   0   6  11      426.47      398.92     12.40 o 
   2   6  11      659.00      631.30     11.25 o 
   4   6  11       20.89       11.42     11.27 o 
 -19   7  11      113.59      126.62     21.71 o 
 -17   7  11       73.97       81.54     15.13 o 
 -15   7  11      288.55      285.90     16.06 o 
 -13   7  11     1291.79     1306.58     23.41 o 
 -11   7  11     1133.44     1185.60     16.80 o 
  -9   7  11     1756.49     1695.83     22.60 o 
  -7   7  11     1783.75     1703.00     19.91 o 
  -5   7  11      408.70      401.42     10.60 o 
  -3   7  11      532.85      562.72     11.96 o 
  -1   7  11      309.76      301.77     12.22 o 
   1   7  11       56.36       55.02     11.74 o 
 -18   8  11      546.28      462.21     29.83 o 
 -16   8  11      425.32      408.13     17.66 o 
 -14   8  11      986.04     1017.91     25.96 o 
 -12   8  11        6.43       29.62     13.34 o 
 -10   8  11       48.20       61.89     12.24 o 
  -8   8  11        7.62       15.31     11.79 o 
  -6   8  11      196.12      249.00     10.79 o 
  -4   8  11      160.70      179.71     11.17 o 
  -2   8  11     1505.43     1449.83     21.41 o 
   0   8  11      326.64      362.90     13.22 o 
 -15   9  11      149.44      144.74     15.50 o 
 -13   9  11       61.14       82.06     14.20 o 
 -11   9  11      276.43      323.47     12.75 o 
  -9   9  11      193.98      235.69     11.89 o 
  -7   9  11      385.48      413.85     15.46 o 
  -5   9  11      161.05      185.61     11.94 o 
  -3   9  11        0.46      -10.74     11.45 o 
 -24   0  12     2016.93     1951.21     32.93 o 
 -22   0  12      460.25      494.00     24.28 o 
 -20   0  12     5790.92     6069.89    129.69 o 
 -18   0  12       48.44       53.21     19.91 o 
 -16   0  12     4031.36     4166.31     24.39 o 
 -14   0  12     5438.29     5659.55    105.27 o 
 -12   0  12     1262.48     1385.17     17.89 o 
 -10   0  12     7387.00     7340.84     76.07 o 
  -8   0  12       85.41      115.40     14.71 o 
  -6   0  12     3366.95     3201.16     58.95 o 
  -4   0  12      952.00      924.04     36.16 o 
  -2   0  12     3342.55     3310.15     67.53 o 
   0   0  12      830.74      871.98     35.91 o 
   2   0  12     2985.48     2823.51     25.83 o 
   4   0  12       24.52       36.88     14.33 o 
   6   0  12      213.21      231.32     15.57 o 
 -25   1  12        2.17       23.11     24.51 o 
 -23   1  12      368.60      418.74     27.90 o 
 -21   1  12      131.30      146.15     16.76 o 
 -19   1  12       71.26       97.79     15.42 o 
 -17   1  12     3612.67     3526.06     35.65 o 
 -15   1  12      119.11      128.51     12.37 o 
 -13   1  12     8107.49     7992.89     58.62 o 
 -11   1  12      364.97      361.32     11.15 o 
  -9   1  12    11194.06    11075.63     76.33 o 
  -7   1  12      353.71      409.86     10.46 o 
  -5   1  12     3602.48     3581.35     53.59 o 
  -3   1  12      538.97      584.55     13.67 o 
  -1   1  12     1373.99     1286.90     14.13 o 
   1   1  12      568.40      585.80      9.89 o 
   3   1  12       15.58       25.79     10.49 o 
   5   1  12      525.02      526.59     10.47 o 
 -24   2  12      138.11      134.71     24.36 o 
 -22   2  12        6.29       14.46     23.29 o 
 -20   2  12     2031.86     2058.25     39.62 o 
 -18   2  12        0.71       12.16     15.88 o 
 -16   2  12     1121.81     1143.80     20.51 o 
 -14   2  12      703.56      714.01     13.52 o 
 -12   2  12     1191.00     1264.36     14.47 o 
 -10   2  12      635.04      625.48     12.34 o 
  -8   2  12      903.85      929.39     13.95 o 
  -6   2  12     2237.56     2276.74     24.35 o 
  -4   2  12      308.03      333.34     11.18 o 
  -2   2  12      887.08      903.90     18.03 o 
   0   2  12      191.04      177.14     10.99 o 
   2   2  12      747.92      728.61     12.80 o 
   4   2  12      215.53      192.73     10.62 o 
 -23   3  12      237.63      200.42     24.35 o 
 -21   3  12      153.99      175.62     22.24 o 
 -19   3  12     1142.55     1148.75     18.36 o 
 -17   3  12      138.02      177.05     15.27 o 
 -15   3  12     1581.56     1579.34     15.27 o 
 -13   3  12      139.36      187.57     12.62 o 
 -11   3  12     1481.82     1448.67     14.08 o 
  -9   3  12        0.02       17.64     10.98 o 
  -7   3  12     2552.08     2456.37     19.71 o 
  -5   3  12      453.74      474.99     11.48 o 
  -3   3  12     1592.89     1593.37     16.72 o 
  -1   3  12      240.08      253.07      9.70 o 
   1   3  12      730.79      722.38     10.28 o 
   3   3  12      186.94      177.14     11.11 o 
   5   3  12       61.08       59.68     10.30 o 
 -22   4  12     2285.19     2084.92     47.37 o 
 -20   4  12      350.12      327.53     21.53 o 
 -18   4  12     1541.02     1637.47     18.23 o 
 -16   4  12        3.72       27.07     13.86 o 
 -14   4  12     2416.56     2325.04     25.16 o 
 -12   4  12      133.77      118.76     11.97 o 
 -10   4  12      443.36      511.81     11.33 o 
  -8   4  12     1662.82     1687.45     17.37 o 
  -6   4  12       96.99      116.15     10.84 o 
  -4   4  12     4579.11     4548.10     49.24 o 
  -2   4  12       15.68       27.05     10.20 o 
   0   4  12     1618.23     1606.05     20.46 o 
   2   4  12       19.14       20.33      9.99 o 
   4   4  12      793.62      656.24     15.83 o 
 -21   5  12      165.73      169.96     21.52 o 
 -19   5  12      517.13      537.95     24.62 o 
 -17   5  12       70.80       77.18     15.38 o 
 -15   5  12     4786.23     4548.65     46.52 o 
 -13   5  12      159.80      192.14     13.37 o 
 -11   5  12     5456.58     5439.04     59.42 o 
  -9   5  12     1533.40     1636.50     22.10 o 
  -7   5  12     3345.32     3406.01     34.75 o 
  -5   5  12      114.79      130.32     12.94 o 
  -3   5  12      707.29      658.14     16.07 o 
  -1   5  12       72.61      103.30      9.81 o 
   1   5  12      227.89      238.60     14.17 o 
   3   5  12      600.37      577.43     14.46 o 
 -20   6  12       61.38       83.34     21.26 o 
 -18   6  12     1798.69     1717.78     45.63 o 
 -16   6  12       89.21      140.39     16.15 o 
 -14   6  12     1972.08     2006.72     25.83 o 
 -12   6  12      472.28      477.55     16.33 o 
 -10   6  12      599.74      576.86     12.31 o 
  -8   6  12     2650.54     2730.22     25.32 o 
  -6   6  12       14.39       49.03     11.34 o 
  -4   6  12     1587.65     1675.62     21.27 o 
  -2   6  12       91.61      155.30     12.75 o 
   0   6  12     1477.34     1508.02     18.70 o 
   2   6  12        9.46       12.28     12.81 o 
 -19   7  12       81.98       53.73     18.59 o 
 -17   7  12      198.65      177.65     16.46 o 
 -15   7  12      435.90      485.65     15.65 o 
 -13   7  12        1.24       23.85     12.95 o 
 -11   7  12     1100.99     1212.74     16.05 o 
  -9   7  12       14.96       31.23     11.68 o 
  -7   7  12      235.60      299.30     12.05 o 
  -5   7  12      205.32      186.76     12.43 o 
  -3   7  12      539.57      573.07     16.35 o 
  -1   7  12      614.61      599.13     17.69 o 
   1   7  12       89.03       86.88     35.87 o 
 -16   8  12      192.96      168.96     18.71 o 
 -14   8  12       29.74       38.57     14.56 o 
 -12   8  12      450.60      406.29     17.93 o 
 -10   8  12      524.73      528.52     12.94 o 
  -8   8  12      336.18      318.63     11.50 o 
  -6   8  12      291.81      242.50     11.50 o 
  -4   8  12      413.95      429.40     11.32 o 
  -2   8  12      139.21      134.02     11.16 o 
 -13   9  12     1074.44      995.66     30.06 o 
 -11   9  12       25.45       55.22     12.48 o 
  -9   9  12      682.65      565.11     16.46 o 
  -7   9  12       15.11       32.71     12.54 o 
  -5   9  12      686.30      572.87     27.61 o 
 -25   1  13       68.54       46.68     17.66 o 
 -23   1  13       44.36       59.01     22.64 o 
 -21   1  13       71.89       74.41     19.05 o 
 -19   1  13      366.83      350.51     16.59 o 
 -17   1  13      397.88      412.62     15.46 o 
 -15   1  13      146.09      149.74     13.26 o 
 -13   1  13     3570.63     3511.05     25.65 o 
 -11   1  13     3444.66     3523.06     34.31 o 
  -9   1  13       43.22       44.10      9.58 o 
  -7   1  13      353.14      358.28     16.98 o 
  -5   1  13      173.24      141.87     12.78 o 
  -3   1  13      230.38      236.54     17.00 o 
  -1   1  13       13.30       11.36      9.45 o 
   1   1  13       75.20       79.62      9.55 o 
   3   1  13       76.97       84.41      9.92 o 
 -24   2  13      493.68      503.10     21.95 o 
 -22   2  13      822.04      871.75     21.30 o 
 -20   2  13     1202.84     1273.75     23.24 o 
 -18   2  13     1513.23     1683.05     16.74 o 
 -16   2  13     1107.23     1230.50     17.03 o 
 -14   2  13        4.84       16.80     11.13 o 
 -12   2  13       39.80       77.02     12.28 o 
 -10   2  13      810.32      768.02     20.05 o 
  -8   2  13      930.87      897.76     14.58 o 
  -6   2  13     1285.52     1277.33     20.00 o 
  -4   2  13     1560.95     1579.45     21.07 o 
  -2   2  13     1365.35     1324.11     24.01 o 
   0   2  13      945.87      904.80     13.73 o 
   2   2  13      233.35      225.01     10.30 o 
   4   2  13       76.47       63.00     10.35 o 
 -23   3  13       20.52       35.98     21.54 o 
 -21   3  13        6.31       26.53     18.56 o 
 -19   3  13     1226.13     1202.77     17.42 o 
 -17   3  13     1019.21     1014.29     15.62 o 
 -15   3  13     2263.14     2311.52     38.15 o 
 -13   3  13     2389.77     2396.34     21.10 o 
 -11   3  13     3196.89     3327.83     33.11 o 
  -9   3  13     1514.72     1609.29     13.74 o 
  -7   3  13     1575.76     1599.89     29.12 o 
  -5   3  13      492.22      524.49     17.70 o 
  -3   3  13        0.90        4.54     10.30 o 
  -1   3  13      316.46      329.97      9.27 o 
   1   3  13       54.65       85.66     10.33 o 
   3   3  13       54.64       69.96     12.39 o 
 -22   4  13      393.99      375.66     19.60 o 
 -20   4  13      332.04      382.13     17.75 o 
 -18   4  13      277.89      333.09     15.56 o 
 -16   4  13     1387.75     1329.21     18.00 o 
 -14   4  13       15.79       33.81     13.43 o 
 -12   4  13      197.81      170.34     11.61 o 
 -10   4  13       18.08       36.19     11.69 o 
  -8   4  13      407.28      464.21     16.18 o 
  -6   4  13     1033.75     1127.02     12.28 o 
  -4   4  13      360.31      443.59     21.52 o 
  -2   4  13      505.35      548.67     10.58 o 
   0   4  13      167.30      190.50      9.37 o 
   2   4  13       56.47       85.34      9.94 o 
 -21   5  13       55.14       86.96     18.77 o 
 -19   5  13       90.70       69.05     16.59 o 
 -17   5  13        3.38       14.80     14.24 o 
 -15   5  13      235.79      261.41     13.39 o 
 -13   5  13       47.78       61.22     14.38 o 
 -11   5  13       19.87       66.56     11.22 o 
  -9   5  13        1.10       30.67     10.95 o 
  -7   5  13       20.40       44.90     10.94 o 
  -5   5  13      238.59      221.68     12.56 o 
  -3   5  13        1.40       33.22     10.44 o 
  -1   5  13        3.27       22.96     10.85 o 
   1   5  13      318.60      287.91     11.27 o 
 -20   6  13      221.38      228.90     17.79 o 
 -18   6  13      269.11      274.18     19.34 o 
 -16   6  13      140.14      117.30     14.86 o 
 -14   6  13       40.47       28.41     14.65 o 
 -12   6  13        4.90       17.49     11.80 o 
 -10   6  13       96.01      113.64     11.77 o 
  -8   6  13       65.69       75.96     10.31 o 
  -6   6  13       66.14       74.33     10.73 o 
  -4   6  13      584.45      522.47     11.51 o 
  -2   6  13      297.61      269.34     16.43 o 
   0   6  13       24.52       28.44     10.83 o 
 -19   7  13       42.69       39.26     17.29 o 
 -17   7  13      554.54      535.57     23.74 o 
 -15   7  13      508.83      494.79     15.23 o 
 -13   7  13     1111.14     1076.46     17.82 o 
 -11   7  13     1220.05     1173.53     19.05 o 
  -9   7  13      125.74      149.08     10.79 o 
  -7   7  13      414.75      414.74     14.34 o 
  -5   7  13      273.72      262.78     10.62 o 
  -3   7  13       35.07       43.19     11.36 o 
 -16   8  13       73.12       69.86     16.12 o 
 -14   8  13       90.61      100.91     14.43 o 
 -12   8  13        8.90       14.67     13.22 o 
 -10   8  13      282.86      289.18     12.51 o 
  -8   8  13      113.67      137.17     11.54 o 
  -6   8  13      493.09      461.42     12.19 o 
  -4   8  13      310.95      308.25     19.82 o 
 -24   0  14      196.20      224.24     25.15 o 
 -22   0  14     2604.13     2808.43     47.82 o 
 -20   0  14       11.53       22.55     20.35 o 
 -18   0  14     5564.10     6035.78     36.70 o 
 -16   0  14     1069.50      951.50     26.74 o 
 -14   0  14       61.38      105.37     16.06 o 
 -12   0  14      112.71       97.19     15.45 o 
 -10   0  14      694.04      693.13     15.41 o 
  -8   0  14     3967.10     3998.71     52.29 o 
  -6   0  14       83.00      105.83     14.75 o 
  -4   0  14     4109.61     3886.96    112.31 o 
  -2   0  14       72.29       80.55     21.91 o 
   0   0  14     1127.62     1031.55     27.56 o 
   2   0  14       12.30       35.32     14.43 o 
 -23   1  14      375.21      358.62     19.77 o 
 -21   1  14       19.07       50.19     15.84 o 
 -19   1  14     1815.65     1809.52     17.32 o 
 -17   1  14      500.74      515.95     13.13 o 
 -15   1  14     3693.17     3779.20     16.16 o 
 -13   1  14      412.07      459.91     11.66 o 
 -11   1  14     3432.19     3520.84     47.16 o 
  -9   1  14      130.15      161.94      9.66 o 
  -7   1  14      900.41      943.06     16.72 o 
  -5   1  14       96.40      118.91      9.67 o 
  -3   1  14      326.70      315.87     14.37 o 
  -1   1  14     1401.72     1304.49     35.93 o 
   1   1  14       59.47       47.20      9.89 o 
 -24   2  14        3.89       29.74     24.97 o 
 -22   2  14      413.05      381.21     18.21 o 
 -20   2  14       16.73       35.09     15.74 o 
 -18   2  14      871.21      982.03     20.16 o 
 -16   2  14      437.36      422.28     13.29 o 
 -14   2  14      480.03      513.55     21.12 o 
 -12   2  14      786.50      816.99     11.22 o 
 -10   2  14      360.10      365.09     10.93 o 
  -8   2  14     2004.57     1984.99     17.96 o 
  -6   2  14       79.07       67.45      9.88 o 
  -4   2  14      911.68      927.92     10.39 o 
  -2   2  14        0.10       26.82      9.43 o 
   0   2  14       33.26       83.11     10.02 o 
   2   2  14       78.69       64.14      9.95 o 
 -23   3  14       29.16       32.10     19.32 o 
 -21   3  14      146.76      163.49     17.32 o 
 -19   3  14        0.00       24.23     15.46 o 
 -17   3  14     1154.31     1140.64     16.72 o 
 -15   3  14      119.48      137.56     13.27 o 
 -13   3  14      973.34     1007.81     15.82 o 
 -11   3  14      127.65      173.76     11.80 o 
  -9   3  14     1755.65     1760.26     19.06 o 
  -7   3  14      294.72      317.02     13.66 o 
  -5   3  14      568.90      559.34     11.55 o 
  -3   3  14       23.24       54.93     10.38 o 
  -1   3  14       99.16      100.53     10.11 o 
   1   3  14      153.07      127.97     11.42 o 
 -22   4  14      133.32      154.31     20.06 o 
 -20   4  14      881.38      882.36     19.02 o 
 -18   4  14        0.27       32.77     14.10 o 
 -16   4  14      206.96      266.49     14.01 o 
 -14   4  14      444.80      392.78     13.46 o 
 -12   4  14      309.22      336.58     12.16 o 
 -10   4  14     1135.17     1118.81     15.08 o 
  -8   4  14        3.06       12.50     12.41 o 
  -6   4  14     2649.40     2556.20     25.31 o 
  -4   4  14      152.33      171.14     14.33 o 
  -2   4  14      704.71      654.71     11.81 o 
   0   4  14        2.78       30.19     10.67 o 
 -21   5  14      409.90      368.72     27.64 o 
 -19   5  14       80.47       92.04     15.60 o 
 -17   5  14     1993.71     2054.78     17.13 o 
 -15   5  14      401.00      410.02     18.01 o 
 -13   5  14     4577.87     4499.31     36.79 o 
 -11   5  14       16.00       37.79     13.93 o 
  -9   5  14     1958.64     1996.14     12.92 o 
  -7   5  14        4.16       31.77     11.76 o 
  -5   5  14      353.86      369.10     12.44 o 
  -3   5  14       73.72       75.17     14.13 o 
  -1   5  14       11.91        7.72     10.62 o 
 -20   6  14      907.21      837.72     18.35 o 
 -18   6  14       19.48       35.08     14.28 o 
 -16   6  14      554.17      532.81     15.49 o 
 -14   6  14      292.55      332.98     14.72 o 
 -12   6  14        0.15        8.96     12.18 o 
 -10   6  14     1035.27     1076.73     21.29 o 
  -8   6  14       44.26       73.57     11.35 o 
  -6   6  14     1071.15     1111.87     21.63 o 
  -4   6  14       13.22       38.76     11.20 o 
  -2   6  14      911.04      810.37     15.90 o 
 -17   7  14      336.08      302.40     14.96 o 
 -15   7  14       87.02       45.53     14.91 o 
 -13   7  14      522.59      544.84     17.15 o 
 -11   7  14        1.83        7.40     12.19 o 
  -9   7  14      210.14      232.57     13.46 o 
  -7   7  14       26.31       36.49     11.52 o 
  -5   7  14        0.22       11.99     12.16 o 
 -14   8  14       28.77       34.95     14.70 o 
 -12   8  14       80.96       84.79     12.71 o 
 -10   8  14       70.00       84.80     11.29 o 
  -8   8  14       40.18       43.22     13.26 o 
 -23   1  15        2.06       11.84     17.55 o 
 -21   1  15      134.68      149.72     15.85 o 
 -19   1  15      417.09      474.93     14.35 o 
 -17   1  15      750.12      752.35     14.25 o 
 -15   1  15     1960.52     1943.49     22.59 o 
 -13   1  15       15.44       31.44     11.67 o 
 -11   1  15      211.85      257.73     11.72 o 
  -9   1  15     1044.73     1077.42     20.16 o 
  -7   1  15       48.77       61.21     10.55 o 
  -5   1  15       28.96       32.53      9.41 o 
  -3   1  15       33.80       47.33     10.50 o 
  -1   1  15       32.58       35.72     10.71 o 
 -24   2  15      740.22      773.01     25.11 o 
 -22   2  15      307.27      366.79     20.99 o 
 -20   2  15      355.03      428.12     17.76 o 
 -18   2  15       60.73      121.10     16.64 o 
 -16   2  15       68.14       59.94     13.70 o 
 -14   2  15       13.09       40.00     11.50 o 
 -12   2  15      406.18      375.01     11.02 o 
 -10   2  15     1595.88     1539.58     23.43 o 
  -8   2  15      875.62      875.26     11.52 o 
  -6   2  15      869.81      860.17     11.90 o 
  -4   2  15      454.18      456.80     10.05 o 
  -2   2  15      291.18      268.50     10.97 o 
   0   2  15      225.44      176.49      9.57 o 
 -23   3  15      361.46      302.83     18.60 o 
 -21   3  15      497.19      473.81     17.31 o 
 -19   3  15      742.96      720.12     15.70 o 
 -17   3  15      956.46     1042.86     21.70 o 
 -15   3  15     1296.88     1359.93     16.56 o 
 -13   3  15     1006.62     1108.71     16.06 o 
 -11   3  15      737.86      820.16     13.20 o 
  -9   3  15      769.94      803.01     20.97 o 
  -7   3  15        2.88        3.10      9.99 o 
  -5   3  15       88.78      128.23     16.45 o 
  -3   3  15       87.32      119.55      9.45 o 
  -1   3  15       55.90       82.81     10.02 o 
 -22   4  15      143.25      155.74     17.90 o 
 -20   4  15      262.81      280.94     16.16 o 
 -18   4  15        0.97       33.29     14.97 o 
 -16   4  15       13.70       44.80     12.93 o 
 -14   4  15        1.40       27.71     12.14 o 
 -12   4  15      520.49      542.14     15.30 o 
 -10   4  15      445.23      497.67     12.87 o 
  -8   4  15      168.31      209.26     12.25 o 
  -6   4  15      242.15      276.24     10.98 o 
  -4   4  15      315.14      314.31     12.99 o 
  -2   4  15       16.24       20.04     11.96 o 
 -21   5  15       69.18       75.85     17.02 o 
 -19   5  15        0.07       17.31     14.70 o 
 -17   5  15       30.39       50.63     14.76 o 
 -15   5  15        6.73       10.02     19.04 o 
 -13   5  15      174.65      201.81     12.37 o 
 -11   5  15       31.07       28.55     12.09 o 
  -9   5  15      317.98      292.64     12.82 o 
  -7   5  15       10.77       35.11     10.52 o 
  -5   5  15        2.79       21.81     11.35 o 
  -3   5  15       77.15       65.18     12.67 o 
 -18   6  15       85.70      120.99     13.71 o 
 -16   6  15       17.95       36.18     13.88 o 
 -14   6  15       16.90       47.23     13.66 o 
 -12   6  15       62.10       66.06     13.07 o 
 -10   6  15      185.46      161.19     12.45 o 
  -8   6  15       66.67       48.36     18.14 o 
  -6   6  15       96.10       61.51     10.60 o 
  -4   6  15        3.98        1.93     12.06 o 
 -17   7  15      280.51      231.39     15.89 o 
 -15   7  15      727.53      635.22     17.91 o 
 -13   7  15      186.46      180.43     13.69 o 
 -11   7  15      190.30      192.28     12.36 o 
  -9   7  15      191.28      209.60     13.94 o 
  -7   7  15        1.37        2.34     13.33 o 
 -24   0  16      445.06      466.73     27.19 o 
 -22   0  16        2.03       17.04     21.72 o 
 -20   0  16     1033.62     1164.92     22.30 o 
 -18   0  16       53.88       49.58     17.68 o 
 -16   0  16      316.54      399.75     20.25 o 
 -14   0  16     3917.84     3649.97     29.64 o 
 -12   0  16      457.69      502.32     31.43 o 
 -10   0  16      257.80      299.60     19.89 o 
  -8   0  16      341.52      328.28     28.60 o 
  -6   0  16     2593.07     2431.36     79.42 o 
  -4   0  16       54.02       84.02     16.27 o 
  -2   0  16     1076.21      946.59     60.79 o 
 -23   1  16        2.00       15.23     17.02 o 
 -21   1  16     1626.25     1598.98     18.68 o 
 -19   1  16       78.46       94.86     13.90 o 
 -17   1  16     1347.44     1467.18     19.81 o 
 -15   1  16      351.17      397.21     11.85 o 
 -13   1  16     1236.56     1302.69     15.62 o 
 -11   1  16        1.73      -10.42     10.42 o 
  -9   1  16      344.94      382.16     13.31 o 
  -7   1  16      325.73      354.26     10.66 o 
  -5   1  16       34.54       29.84     11.91 o 
  -3   1  16      303.04      301.73     17.37 o 
 -22   2  16        0.02       23.54     15.89 o 
 -20   2  16       13.00       45.30     15.15 o 
 -18   2  16      257.47      242.53     13.61 o 
 -16   2  16      422.89      462.37     11.98 o 
 -14   2  16      364.61      414.07     24.41 o 
 -12   2  16       78.36       83.82     10.90 o 
 -10   2  16     1157.99     1182.35     21.90 o 
  -8   2  16       14.97       17.03      9.64 o 
  -6   2  16      474.58      441.98     13.20 o 
  -4   2  16      185.15      156.04     12.79 o 
  -2   2  16      102.08       99.49     13.45 o 
 -23   3  16      254.14      235.74     20.16 o 
 -21   3  16        2.16       26.80     15.60 o 
 -19   3  16      258.35      249.28     15.42 o 
 -17   3  16      114.86      138.06     15.25 o 
 -15   3  16      825.30      795.34     14.00 o 
 -13   3  16       55.30       81.70     11.16 o 
 -11   3  16      567.42      545.51     11.19 o 
  -9   3  16      179.40      199.18     16.78 o 
  -7   3  16      246.40      243.25     10.40 o 
  -5   3  16       28.52       37.16     10.41 o 
  -3   3  16       27.63       38.26      9.75 o 
 -22   4  16      153.99      163.30     19.33 o 
 -20   4  16       95.70       78.82     15.72 o 
 -18   4  16      299.40      332.56     14.05 o 
 -16   4  16      325.69      336.38     14.11 o 
 -14   4  16       19.22       46.81     13.29 o 
 -12   4  16      978.36      923.94     21.03 o 
 -10   4  16       20.18       25.59     10.51 o 
  -8   4  16     1025.96      971.46     15.59 o 
  -6   4  16       85.71      103.74     11.21 o 
  -4   4  16      196.42      172.38     11.55 o 
 -19   5  16      940.03      795.44     18.72 o 
 -17   5  16      144.05      164.63     14.02 o 
 -15   5  16     1077.82     1160.11     27.50 o 
 -13   5  16       59.07       83.70     12.38 o 
 -11   5  16     1111.04     1072.43     13.98 o 
  -9   5  16      321.39      322.12     13.00 o 
  -7   5  16      176.70      163.93     13.57 o 
  -5   5  16      158.33      144.07     16.31 o 
 -18   6  16      159.35      139.43     17.46 o 
 -16   6  16      217.08      178.20     14.75 o 
 -14   6  16        8.09       43.21     13.18 o 
 -12   6  16      680.25      678.36     14.88 o 
 -10   6  16       56.46       70.46     12.46 o 
  -8   6  16      380.72      374.01     15.36 o 
 -23   1  17      105.38       89.20     17.43 o 
 -21   1  17       25.96       17.35     15.19 o 
 -19   1  17      337.91      354.52     13.50 o 
 -17   1  17      576.92      624.51     13.24 o 
 -15   1  17      209.82      233.68     11.75 o 
 -13   1  17       66.92      101.26     10.99 o 
 -11   1  17       72.27       91.01     11.04 o 
  -9   1  17       27.54       42.28     10.61 o 
  -7   1  17       57.61       59.37     10.23 o 
  -5   1  17       55.11       51.59     10.35 o 
 -22   2  17      137.62      171.04     16.12 o 
 -20   2  17        2.23        9.22     15.29 o 
 -18   2  17       43.12       43.88     13.54 o 
 -16   2  17      150.83      156.56     12.36 o 
 -14   2  17      326.23      327.67     15.15 o 
 -12   2  17      765.34      781.43     15.51 o 
 -10   2  17      230.13      247.60     10.55 o 
  -8   2  17      438.29      412.14     11.11 o 
  -6   2  17      338.75      310.52     10.42 o 
  -4   2  17      103.96       80.01     15.74 o 
 -21   3  17      648.35      636.37     19.32 o 
 -19   3  17      349.59      397.52     16.80 o 
 -17   3  17      413.95      416.05     14.38 o 
 -15   3  17      362.75      429.40     13.00 o 
 -13   3  17      272.93      295.16     12.05 o 
 -11   3  17       67.07      106.14     11.49 o 
  -9   3  17        6.43        8.18     14.33 o 
  -7   3  17       94.90       89.89     10.07 o 
  -5   3  17       75.56       80.04     11.25 o 
 -20   4  17        0.96       26.37     15.18 o 
 -18   4  17        6.77       21.20     19.20 o 
 -16   4  17      328.57      315.05     15.41 o 
 -14   4  17      119.14      151.18     11.96 o 
 -12   4  17       15.09       39.94     19.42 o 
 -10   4  17      326.91      374.82     18.21 o 
  -8   4  17      210.76      240.71     14.38 o 
  -6   4  17        3.34       15.02     13.23 o 
 -17   5  17        5.28       29.85     14.14 o 
 -15   5  17       14.68       25.61     13.04 o 
 -13   5  17        0.74       22.21     12.47 o 
 -11   5  17       11.94       28.94     11.29 o 
  -9   5  17       11.42       45.63     10.73 o 
 -14   6  17       40.75       38.87     21.62 o 
 -22   0  18       64.25       84.50     21.56 o 
 -20   0  18       70.23       30.80     19.09 o 
 -18   0  18       66.99       55.68     19.45 o 
 -16   0  18      922.45      863.73     20.49 o 
 -14   0  18       35.59       61.59     21.90 o 
 -12   0  18     1865.86     1683.42     48.14 o 
 -10   0  18      139.46      127.32     16.43 o 
  -8   0  18      163.18      174.25     14.98 o 
 -21   1  18       55.96       66.55     14.77 o 
 -19   1  18      953.61      990.01     19.70 o 
 -17   1  18        2.06      -11.05     12.46 o 
 -15   1  18      559.63      608.13     12.48 o 
 -13   1  18       17.48       31.69     10.94 o 
 -11   1  18       75.35      119.54     13.04 o 
  -9   1  18      223.27      210.05     10.53 o 
  -7   1  18       30.52       34.30     11.18 o 
 -20   2  18       58.54       88.85     14.47 o 
 -18   2  18        0.86       17.02     13.41 o 
 -16   2  18      137.04      162.65     13.33 o 
 -14   2  18       35.85       44.09     12.14 o 
 -12   2  18      392.36      403.14     11.61 o 
 -10   2  18        3.66       18.99     10.30 o 
  -8   2  18      186.66      189.41     10.56 o 
 -19   3  18       45.84       33.17     14.40 o 
 -17   3  18      185.39      181.69     12.87 o 
 -15   3  18       23.40       35.23     12.77 o 
 -13   3  18      198.73      179.14     12.02 o 
 -11   3  18       53.60       63.64     11.41 o 
  -9   3  18       79.44       69.20     10.53 o 
 -18   4  18      357.23      308.12     17.10 o 
 -16   4  18       20.72       43.61     13.08 o 
 -14   4  18      319.52      270.36     12.89 o 
 -12   4  18       46.35       32.84     11.69 o 
 -10   4  18      662.75      548.79     14.52 o 
 -19   1  19        7.91       28.97     13.35 o 
 -17   1  19       34.67       52.80     12.27 o 
 -15   1  19        0.49        9.99     11.31 o 
 -13   1  19       17.65       27.19     12.49 o 
 -11   1  19       38.93       55.73     11.64 o 
 -18   2  19      130.97      109.29     13.75 o 
 -16   2  19      166.89      159.21     12.83 o 
 -14   2  19      302.24      262.72     19.21 o 
 -12   2  19      285.55      260.36     14.02 o 
 -15   3  19       36.27       49.82     13.03 o 
                                                 
